# Supplementary material for: Compositionally aware estimation of cross-correlations for microbiome data
Source: PLoS One. 2024 Jun 28;19(6):e0305032. doi: 10.1371/journal.pone.0305032 (PMC11213360; doi:10.1371/journal.pone.0305032)
Supplement: S1 Table — (CSV) [file pone.0305032.s013.csv]

Family	cor_TSS	cor_clr	cor_CEV	cor_CEV_base	sig_TSS	sig_clr	sig_CEV
Acaryochloridaceae	0.310189340740086	0.593316256410798	0.709580404087711	0.59445367480496	FALSE	TRUE	TRUE
Acetobacteraceae	-0.552110629807275	-0.366707010900178	-0.255349431643735	-0.367361878328001	TRUE	FALSE	FALSE
Acholeplasmataceae	-0.00486540969221907	0.288884072875926	0.389894075979409	0.289302073840424	FALSE	FALSE	FALSE
Acidaminococcaceae	-0.387039141674778	-0.172409266721284	-0.0860441779637639	-0.172591475421125	FALSE	FALSE	FALSE
Acidimicrobiaceae	-0.706399927790306	-0.590928735549372	-0.473117895066825	-0.592079529031697	TRUE	TRUE	FALSE
Acidithiobacillaceae	-0.498580445490185	-0.346376361334706	-0.232438021573646	-0.347022675956693	TRUE	FALSE	FALSE
Acidobacteriaceae	-0.568952542781573	-0.46511860410191	-0.363010844434775	-0.46579611218161	TRUE	FALSE	FALSE
Acidothermaceae	-0.661064524213323	-0.515034118365286	-0.416750511170581	-0.515727345694242	TRUE	TRUE	FALSE
Actinomycetaceae	-0.0880175057258896	0.473037991697685	0.669587156688545	0.475577690417382	FALSE	FALSE	TRUE
Adenoviridae	-0.0363123761532504	0.114812315198632	0.16798090749878	0.114856657346937	FALSE	FALSE	FALSE
Aerococcaceae	-0.448691644417204	-0.283744102960595	-0.198162901993675	-0.284041761592028	FALSE	FALSE	FALSE
Aeromonadaceae	-0.650177694495076	-0.463266583680705	-0.320378705357372	-0.464604303492232	TRUE	FALSE	FALSE
Ajellomycetaceae	-0.0437642926937244	0.321537468891333	0.447184520591495	0.322254295382669	FALSE	FALSE	FALSE
Akkermansiaceae	-0.549257064414939	-0.38585032866786	-0.287014249526374	-0.38637719856804	TRUE	FALSE	FALSE
Alcaligenaceae	-0.646097054673975	-0.514569359664569	-0.391040348430982	-0.515673931517025	TRUE	TRUE	FALSE
Alcanivoracaceae	-0.548445400812252	-0.353053561065847	-0.239145388473393	-0.353712371048113	TRUE	FALSE	FALSE
Alicyclobacillaceae	-0.612439385194083	-0.443769659765747	-0.326704097386246	-0.444623898605666	TRUE	FALSE	FALSE
Alteromonadaceae	-0.308650827366904	0.0300825941037039	0.164087211516288	0.030157753621497	FALSE	FALSE	FALSE
Amoebophilaceae	-0.248427824314989	0.0141849269040677	0.113142304950175	0.0142042688093433	FALSE	FALSE	FALSE
Anaerolineaceae	-0.0661911782581997	0.260423670005371	0.373407459677211	0.260893929766324	FALSE	FALSE	FALSE
Anaeromyxobacteraceae	-0.348415154225575	-0.0954681610134099	0.00495684297512783	-0.0956035681027133	FALSE	FALSE	FALSE
Anaplasmataceae	-0.336102419216385	-0.182108060520265	-0.109678035174983	-0.182243651041668	FALSE	FALSE	FALSE
Anelloviridae	0.226006441562399	0.324283074784222	0.361611314777959	0.324348503079532	FALSE	FALSE	FALSE
Aphanizomenonaceae	0.203658782399303	0.419876272832321	0.492613468238174	0.420195170759139	FALSE	FALSE	FALSE
Aphanothecaceae	0.30955350835027	0.527077966463185	0.626091484573986	0.527814771003208	FALSE	TRUE	TRUE
Apusomonadidae	0.105935203174433	0.473756508184381	0.607467175679192	0.47495070309667	FALSE	FALSE	TRUE
Aquificaceae	0.116211115848936	0.400888490455927	0.501355807069796	0.40146370047744	FALSE	FALSE	FALSE
Archangiaceae	-0.3455947025892	-0.143062802846003	-0.0481810719252933	-0.14324473475961	FALSE	FALSE	FALSE
Arcobacteraceae	0.296315172940527	0.558330319753843	0.658265990146958	0.559125648160671	FALSE	TRUE	TRUE
Arthrodermataceae	-0.521641431794922	-0.35372240277875	-0.246557433754493	-0.354306906133343	TRUE	FALSE	FALSE
Ascoviridae	0.0647663689241278	0.205057482799643	0.254727182333207	0.205125587427898	FALSE	FALSE	FALSE
Aspergillaceae	-0.690448803648823	-0.588450391712971	-0.440083873121822	-0.59028682094323	TRUE	TRUE	FALSE
Atopobiaceae	-0.428600582780155	-0.211738201641022	-0.101045552469719	-0.2121067877371	FALSE	FALSE	FALSE
Aurantimonadaceae	0.409577909869183	0.546239204513031	0.602885662715532	0.546494925254062	FALSE	TRUE	TRUE
Autographiviridae	-0.332548852657262	-0.211343974864562	-0.158472967063071	-0.211428262828171	FALSE	FALSE	FALSE
Azonexaceae	-0.655894676115713	-0.511422296619607	-0.404463486964393	-0.512240561782768	TRUE	TRUE	FALSE
Azospirillaceae	-0.374067079776381	-0.0603987290749622	0.0899447443151678	-0.0605901029866394	FALSE	FALSE	FALSE
Bacillaceae	-0.605814839053559	-0.212033149017495	0.0660218280551751	-0.214361628372328	TRUE	FALSE	FALSE
Bacteroidaceae	-0.524010852646141	-0.0961704171138314	0.107300915797679	-0.0967299462567859	TRUE	FALSE	FALSE
Baculoviridae	-0.244920686585007	-0.113067742433189	-0.0590940687215981	-0.113114130309634	FALSE	FALSE	FALSE
Bangiaceae	-0.444963506787563	-0.314790945526734	-0.251295326381874	-0.314973967616977	FALSE	FALSE	FALSE
Bartonellaceae	0.139294844999279	0.449004271713663	0.556674331574154	0.44974330693377	FALSE	FALSE	FALSE
Bathycoccaceae	0.0339631788909123	0.36577399140335	0.480419321156493	0.366454622514576	FALSE	FALSE	FALSE
Bdellovibrionaceae	-0.300637530843224	-0.061791593148492	0.037019827476461	-0.0618761824504809	FALSE	FALSE	FALSE
Beijerinckiaceae	-0.607088652917504	-0.453589590527138	-0.350326510584916	-0.454265786632195	TRUE	FALSE	FALSE
Bernardetiaceae	0.00642339008852036	0.326870985336371	0.437399402326587	0.327436570250786	FALSE	FALSE	FALSE
Beutenbergiaceae	-0.57646615257295	-0.340017320533514	-0.196609024004223	-0.341020973623185	TRUE	FALSE	FALSE
Bifidobacteriaceae	-0.551410003271351	-0.106682877343999	0.091367245653156	-0.107271508289607	TRUE	FALSE	FALSE
Blastocladiaceae	-0.231952726661856	0.192086924037287	0.349172045160954	0.192753731774294	FALSE	FALSE	FALSE
Blattabacteriaceae	-0.297696935241633	-0.0947155490946654	-0.0108181446922202	-0.0948093030476609	FALSE	FALSE	FALSE
Borreliaceae	0.0689579793240587	0.300032595525812	0.382182459782712	0.300320984730041	FALSE	FALSE	FALSE
Brachyspiraceae	-0.226214328454952	0.0429607445829411	0.154669278167979	0.0430352316669091	FALSE	FALSE	FALSE
Brevibacteriaceae	-0.342568349583975	-0.117626293756185	-0.0325389030380241	-0.11774631986833	FALSE	FALSE	FALSE
Breznakiellaceae	0.373251011366318	0.643133199529595	0.756515011698	0.644307636027781	FALSE	TRUE	TRUE
Brucellaceae	-0.625360188054926	-0.514788381627924	-0.419127055790902	-0.515444016857142	TRUE	TRUE	FALSE
Bruguierivoracaceae	-0.633005368260992	-0.478476680394827	-0.371395401212803	-0.479244436933946	TRUE	FALSE	FALSE
Bryopsidaceae	0.303679338686374	0.467213404464697	0.522648045816562	0.467421890783388	FALSE	FALSE	FALSE
Burkholderiaceae	-0.562182876077656	-0.256698795044739	-0.0524867282630752	-0.258224701027543	TRUE	FALSE	FALSE
Cafeteriaceae	0.0821488733340617	0.278510558383905	0.34703482234	0.278697260283328	FALSE	FALSE	FALSE
Caldilineaceae	-0.338554341015284	-0.0610542109856226	0.0503664143635393	-0.0611604830320449	FALSE	FALSE	FALSE
Calotrichaceae	-0.512158410026756	-0.283356349070147	-0.167233343319211	-0.283902483851156	TRUE	FALSE	FALSE
Campylobacteraceae	-0.349725066119996	-0.0126270858405859	0.129243905591453	-0.0126625725690398	FALSE	FALSE	FALSE
Candidatus Midichloriaceae	-0.00410495427432467	0.273880339870464	0.369500146627185	0.274235711488935	FALSE	FALSE	FALSE
Cardiobacteriaceae	-0.129881880542243	0.107084435172321	0.193054006259279	0.107193581822781	FALSE	FALSE	FALSE
Carnobacteriaceae	-0.356316631028407	0.00574885094627756	0.176730348197174	0.00577227473175528	FALSE	FALSE	FALSE
Casjensviridae	0.301765035768844	0.496158430054824	0.570063278146191	0.496548602348184	FALSE	TRUE	FALSE
Catenulisporaceae	-0.608402884003285	-0.377778966182141	-0.216731901781625	-0.379189701389294	TRUE	FALSE	FALSE
Caulimoviridae	-0.021992707224387	0.16960226815256	0.236606404227314	0.169706191141306	FALSE	FALSE	FALSE
Caulobacteraceae	-0.638693749797647	-0.51846626501032	-0.38848789675685	-0.519700917727988	TRUE	TRUE	FALSE
Cellulomonadaceae	-0.218175407424883	-0.000693286596791688	0.0771255739945083	-0.000693871341439459	FALSE	FALSE	FALSE
Cellvibrionaceae	-0.408574044564471	-0.158082770990479	-0.0433388191497953	-0.1583770580389	FALSE	FALSE	FALSE
Chaetomiaceae	-0.625579849894714	-0.465231111083534	-0.324852468640109	-0.466526955872676	TRUE	FALSE	FALSE
Chaetophoraceae	0.0518137464639402	0.233984023194874	0.296708984316828	0.234115292622577	FALSE	FALSE	FALSE
Chattonellaceae	-0.0388676673684276	0.13384191045963	0.194839566185842	0.133910016102123	FALSE	FALSE	FALSE
Chitinophagaceae	-0.259195737868211	0.0190626055479423	0.128112844208478	0.0190941665566247	FALSE	FALSE	FALSE
Chlamydomonadaceae	-0.218648933676812	-0.0324229224216031	0.0365069700901402	-0.0324444344391484	FALSE	FALSE	FALSE
Chlorellaceae	-0.579841551170654	-0.515992568090558	-0.458993590438691	-0.516219404025634	TRUE	TRUE	FALSE
Chlorobiaceae	-0.714011712733801	-0.57075535046093	-0.445399554296935	-0.572017480706827	TRUE	TRUE	FALSE
Chloroflexaceae	-0.23908775513025	0.0756695066874198	0.189078421840316	0.0758043528854094	FALSE	FALSE	FALSE
Chloroherpetonaceae	0.0557299521017594	0.387134552682439	0.502359570402891	0.387862295105189	FALSE	FALSE	FALSE
Chromatiaceae	-0.334232171258654	-0.0555747094946712	0.0541445683590784	-0.0556684667310797	FALSE	FALSE	FALSE
Chromobacteriaceae	-0.728215210379822	-0.627291529900911	-0.532314120174824	-0.628076511374987	TRUE	TRUE	FALSE
Chroococcidiopsidaceae	-0.602950728970792	-0.399251964372488	-0.295667051528445	-0.399851556296782	TRUE	FALSE	FALSE
Chrysiogenaceae	0.212904244970528	0.48717268681435	0.586096845870721	0.487851928114	FALSE	FALSE	TRUE
Chthoniobacteraceae	-0.62003870117729	-0.445635159563091	-0.339365301343257	-0.446339603610732	TRUE	FALSE	FALSE
Clavicipitaceae	0.036948307862689	0.214724872551252	0.275151490154603	0.214836583728089	FALSE	FALSE	FALSE
Clostridiaceae	-0.584697552756926	-0.349900277208253	-0.225705272388971	-0.350675884190404	TRUE	FALSE	FALSE
Clostridiales Family XVII. Incertae Sedis	-0.603505156703436	-0.41285797784316	-0.318229627335771	-0.413373623115914	TRUE	FALSE	FALSE
Coleofasciculaceae	-0.566589962444097	-0.409600754023439	-0.298974712559964	-0.410303780281567	TRUE	FALSE	FALSE
Colwelliaceae	-0.124586138854364	0.215686860627799	0.332432683009758	0.216102291026731	FALSE	FALSE	FALSE
Comamonadaceae	-0.566331315896076	-0.124258112648076	0.247894905116345	-0.126677084977527	TRUE	FALSE	FALSE
Conexibacteraceae	-0.706996930979432	-0.576419333320148	-0.445822667613207	-0.577805269368597	TRUE	TRUE	FALSE
Coprobacillaceae	0.236126957691894	0.390656277817681	0.451551814587619	0.390864957787316	FALSE	FALSE	FALSE
Cordycipitaceae	-0.00946372141540468	0.180679736994684	0.247246493445985	0.180788854332866	FALSE	FALSE	FALSE
Coriobacteriaceae	-0.371032659667612	-0.173127700902501	-0.0938511892265823	-0.173281925434475	FALSE	FALSE	FALSE
Corynebacteriaceae	-0.2743708540108	0.298537367227058	0.486441993175583	0.300011567115402	FALSE	FALSE	FALSE
Coxiellaceae	-0.606859066738805	-0.479425183323819	-0.391598458314657	-0.479938441657133	TRUE	FALSE	FALSE
Crocinitomicaceae	-0.324545259039872	0.0661545667544224	0.228681135925011	0.0663969180976407	FALSE	FALSE	FALSE
Cryptococcaceae	-0.236079618602092	0.0766017241764203	0.199560498247888	0.0767622119431269	FALSE	FALSE	FALSE
Cryptomonadaceae	-0.252942620484476	-0.100314665425658	-0.0402573947754116	-0.100365555687747	FALSE	FALSE	FALSE
Cryptosporidiidae	0.155871771019131	0.465597836705233	0.579103667616869	0.466448238154601	FALSE	FALSE	FALSE
Cyanidiaceae	0.0513307160151709	0.277881016121348	0.355190366142181	0.278117625800087	FALSE	FALSE	FALSE
Cyanophoraceae	-0.578271065048021	-0.417272181472367	-0.34996265991812	-0.417532090008313	TRUE	FALSE	FALSE
Cyanothecaceae	-0.417904626070289	-0.113066255092701	-0.00542245542187322	-0.113250786893579	FALSE	FALSE	FALSE
Cyclobacteriaceae	0.165162883955762	0.46777661341992	0.569843717726253	0.468469913468652	FALSE	FALSE	FALSE
Cytophagaceae	-0.664256971568277	-0.530768649815783	-0.415843815746958	-0.531751770766309	TRUE	TRUE	FALSE
Debaryomycetaceae	-0.690964858257141	-0.595750715405311	-0.483150044409379	-0.596808250008347	TRUE	TRUE	FALSE
Deferribacteraceae	0.223444407535204	0.503242957643491	0.61248181406541	0.504095828128587	FALSE	TRUE	TRUE
Dehalococcoidaceae	0.105245994614455	0.345173607196481	0.426662618097311	0.345500662062797	FALSE	FALSE	FALSE
Deinococcaceae	-0.526954493476306	-0.292670219832717	-0.159916609319815	-0.29340767764382	TRUE	FALSE	FALSE
Demerecviridae	0.149496368311617	0.370115971386557	0.445486552285692	0.370416838431866	FALSE	FALSE	FALSE
Dermabacteraceae	-0.0728416905421352	0.140093417599672	0.214892736039997	0.140200961105282	FALSE	FALSE	FALSE
Desulfarculaceae	-0.285824293887847	0.0140615553597571	0.122773292430348	0.0140847020493699	FALSE	FALSE	FALSE
Desulfitobacteriaceae	-0.530407149676484	-0.283376356337376	-0.169684447608127	-0.283899952960147	TRUE	FALSE	FALSE
Desulfobacteraceae	-0.0494924613468669	0.343306691023443	0.480177110372627	0.344213006741584	FALSE	FALSE	FALSE
Desulfobulbaceae	0.0129842998183407	0.315981501644356	0.420051481982476	0.316466781786468	FALSE	FALSE	FALSE
Desulfocapsaceae	0.285800145273546	0.561351616133925	0.666664935686683	0.562237821233194	FALSE	TRUE	TRUE
Desulfomicrobiaceae	-0.386850437713278	-0.121154985822224	-0.000184100318082047	-0.12140485397398	FALSE	FALSE	FALSE
Desulfosudaceae	-0.215732048984167	0.104973799454586	0.219282844271168	0.105163372790365	FALSE	FALSE	FALSE
Desulfotomaculaceae	-0.262187315408896	0.0224864889102286	0.120655115340552	0.022516639923513	FALSE	FALSE	FALSE
Desulfovibrionaceae	-0.613229959470623	-0.338385848450604	-0.182966555714504	-0.339558758484289	TRUE	FALSE	FALSE
Desulfurobacteriaceae	0.25766092432378	0.523169437038549	0.624997052232907	0.523942073664215	FALSE	TRUE	TRUE
Desulfuromonadaceae	-0.436721384981609	-0.180548615417327	-0.0841077470534923	-0.180786636064255	FALSE	FALSE	FALSE
Devosiaceae	-0.683794610712146	-0.606224403031541	-0.504803741373757	-0.607092837946707	TRUE	TRUE	FALSE
Dipodascaceae	-0.273873185319258	0.0870080418108733	0.211147251845713	0.0871936883066156	FALSE	FALSE	FALSE
Ectothiorhodospiraceae	-0.726272850923727	-0.612664487457957	-0.506617597239268	-0.613626075794905	TRUE	TRUE	FALSE
Eggerthellaceae	-0.653155074509781	-0.511902865900347	-0.417926937688457	-0.512531603605759	TRUE	TRUE	FALSE
Enterobacteriaceae	-0.632957199585339	-0.335292798486198	-0.152957987001413	-0.336892272110519	TRUE	FALSE	FALSE
Enterococcaceae	-0.37650031392955	-0.0321657016888017	0.0929680397880608	-0.0322361460296546	FALSE	FALSE	FALSE
Entomoplasmataceae	0.0352990029132752	0.297177655781266	0.386755655888245	0.297516690838372	FALSE	FALSE	FALSE
Erwiniaceae	-0.494531252020108	-0.229853700180273	-0.0505323542880293	-0.230904607035517	TRUE	FALSE	FALSE
Erysipelotrichaceae	0.243475417976454	0.458955289183432	0.534769912793887	0.459334155131649	FALSE	FALSE	FALSE
Erythrobacteraceae	-0.580614722867395	-0.480268022678706	-0.393242196074247	-0.480772630714109	TRUE	FALSE	FALSE
Eubacteriaceae	-0.431912453984549	-0.231755730595485	-0.144828080431898	-0.23200527562118	FALSE	FALSE	FALSE
Ferrimonadaceae	-0.522317099152907	-0.282530049597128	-0.154422621713947	-0.283192494507073	TRUE	FALSE	FALSE
Fervidobacteriaceae	0.0816326698350809	0.344973269352248	0.438780674701008	0.345405009776747	FALSE	FALSE	FALSE
Flavobacteriaceae	-0.410527797956129	-0.0170638039804093	0.165423482285891	-0.0171431410735541	FALSE	FALSE	FALSE
Fonticulaceae	0.0632629797132305	0.35461320254137	0.457014220007688	0.355141051449297	FALSE	FALSE	FALSE
Francisellaceae	-0.0459336345914119	0.230262546463425	0.324190727538004	0.230550615535921	FALSE	FALSE	FALSE
Frankiaceae	-0.757252834773982	-0.641659073472167	-0.505489294961064	-0.64333968013025	TRUE	TRUE	FALSE
Fusobacteriaceae	-0.397823621318384	-0.185522355694401	-0.0900198897957656	-0.18576231495137	FALSE	FALSE	FALSE
Gallionellaceae	-0.347425424376173	-0.0519665695455017	0.0633681635635637	-0.0520634146317541	FALSE	FALSE	FALSE
Gemmataceae	0.114963019101965	0.32337964126964	0.39373948358562	0.323608594807294	FALSE	FALSE	FALSE
Gemmatimonadaceae	-0.551564743132527	-0.397296989318282	-0.29091916198906	-0.397926832467189	TRUE	FALSE	FALSE
Geobacteraceae	-0.635855998958037	-0.368118965968007	-0.149926489236083	-0.370643073504333	TRUE	FALSE	FALSE
Geodermatophilaceae	-0.620965693094968	-0.346763448644018	-0.12876434584323	-0.349132251167372	TRUE	FALSE	FALSE
Geovibrionaceae	0.239707602904469	0.521333989289234	0.631004901737843	0.522224614129276	FALSE	TRUE	TRUE
Gloeobacteraceae	-0.54518067690516	-0.279068338268109	-0.152256406375839	-0.279709330960425	TRUE	FALSE	FALSE
Glycomycetaceae	-0.629618910506973	-0.364203490306734	-0.231663570903808	-0.365123827023787	TRUE	FALSE	FALSE
Gordoniaceae	-0.369316097951492	-0.10782023357933	-0.00531874245360687	-0.107979725091456	FALSE	FALSE	FALSE
Gottschalkiaceae	0.121859326678246	0.313574892377559	0.379657186087426	0.313770881436251	FALSE	FALSE	FALSE
Gracilariaceae	-0.0999764725204777	0.0729860975442487	0.13272286632887	0.0730219650720908	FALSE	FALSE	FALSE
Hafniaceae	-0.702488508684342	-0.613392112306125	-0.522387249781489	-0.614095481620987	TRUE	TRUE	FALSE
Hahellaceae	-0.183424499466901	0.245883261319178	0.397528044698568	0.246678731246594	FALSE	FALSE	FALSE
Halanaerobiaceae	-0.0403279461090977	0.268259788998788	0.375046402420433	0.268693002563589	FALSE	FALSE	FALSE
Halieaceae	-0.254352135161957	0.0863045920713362	0.208188268830103	0.0864821101581626	FALSE	FALSE	FALSE
Haliscomenobacteraceae	-0.034441078549989	0.364875763560306	0.502733233044434	0.365852719848834	FALSE	FALSE	FALSE
Haloarculaceae	-0.142762669743478	0.20364332687631	0.323907920511285	0.204059341390995	FALSE	FALSE	FALSE
Halobacteriovoraceae	0.100099765758785	0.444897449064765	0.564714368179713	0.445801159980673	FALSE	FALSE	FALSE
Haloferacaceae	0.0480524164466936	0.316513075410873	0.411416115734178	0.316918110842611	FALSE	FALSE	FALSE
Halomonadaceae	-0.207243106932544	0.0579484763367422	0.154446391475394	0.0580233053315132	FALSE	FALSE	FALSE
Halorubraceae	0.169676418139299	0.3761607275716	0.449063922952513	0.376447134268937	FALSE	FALSE	FALSE
Halothiobacillaceae	0.124719418689735	0.366135537945681	0.447658573140003	0.366483007436069	FALSE	FALSE	FALSE
Helicobacteraceae	-0.2082013598662	0.0277895496875897	0.113375756903358	0.0278178377758135	FALSE	FALSE	FALSE
Heliobacteriaceae	-0.462491722575886	-0.181869730447989	-0.0722090351801956	-0.182179642609104	TRUE	FALSE	FALSE
Herelleviridae	0.106520822151313	0.248143620757938	0.298701693148651	0.248234387291278	FALSE	FALSE	FALSE
Herpesviridae	-0.358494920530294	-0.23338682492867	-0.175718595984011	-0.233497798247759	FALSE	FALSE	FALSE
Herpetosiphonaceae	0.326713083083897	0.555286060223781	0.637371652570888	0.55582387475916	FALSE	TRUE	TRUE
Histionidae	-0.221804043617464	-0.0248083118573246	0.0424525556000459	-0.0248239684841849	FALSE	FALSE	FALSE
Hydnangiaceae	-0.432513326149845	-0.10381306649996	0.0351601184964535	-0.104095175688272	FALSE	FALSE	FALSE
Hydrogenothermaceae	-0.0518840692890854	0.265836731951255	0.375284911135535	0.266287481855591	FALSE	FALSE	FALSE
Hyellaceae	0.0274087868271689	0.305134821901544	0.401184675018111	0.305534581062907	FALSE	FALSE	FALSE
Hyphomicrobiaceae	-0.759824665648103	-0.725779662333382	-0.633241543635972	-0.726638217688454	TRUE	TRUE	TRUE
Hyphomonadaceae	-0.392652590551884	-0.15551887554737	-0.0553073393953306	-0.155739715464037	FALSE	FALSE	FALSE
Hypocreaceae	-0.610402949714948	-0.498507115486111	-0.390715046831415	-0.499317620250013	TRUE	TRUE	FALSE
Idiomarinaceae	-0.0428989579702702	0.241687471344191	0.339833163977678	0.24201746805094	FALSE	FALSE	FALSE
Ignavibacteriaceae	0.348660236063408	0.614714990124108	0.722854096326922	0.615737924512524	FALSE	TRUE	TRUE
Inoviridae	-0.292955090327746	-0.172269975369385	-0.120475554816828	-0.172335573129758	FALSE	FALSE	FALSE
Intrasporangiaceae	-0.611816443149044	-0.494795991959845	-0.392273025617228	-0.495522291938185	TRUE	TRUE	FALSE
Isosphaeraceae	-0.325817524992267	-0.0400216206946045	0.0760123171967105	-0.0400970345103872	FALSE	FALSE	FALSE
Jonesiaceae	-0.795317149353666	-0.699658918116544	-0.604983652738697	-0.700527083339586	TRUE	TRUE	TRUE
Kangiellaceae	0.164944668799376	0.461631738376104	0.566171926027966	0.46234884777857	FALSE	FALSE	FALSE
Kineosporiaceae	-0.57735459499998	-0.39235882722244	-0.26601310515742	-0.393241069593371	TRUE	FALSE	FALSE
Kofleriaceae	-0.726325475772153	-0.613724671990412	-0.483296111698255	-0.615196368977738	TRUE	TRUE	FALSE
Kosmotogaceae	0.462222150313608	0.635768535261922	0.737205355770606	0.636702417002857	TRUE	TRUE	TRUE
Kribbellaceae	-0.671999543768945	-0.550366088032257	-0.442734175679472	-0.551257459605758	TRUE	TRUE	FALSE
Kytococcaceae	-0.359225956454318	-0.175661138088966	-0.103804672719131	-0.175789781117473	FALSE	FALSE	FALSE
Lachnospiraceae	-0.563878785908788	-0.214055057596875	-0.0379035101628797	-0.214998154880468	TRUE	FALSE	FALSE
Lactobacillaceae	-0.386438763100244	-0.117610402999837	-9.17216164820167e-06	-0.117839573998733	FALSE	FALSE	FALSE
Legionellaceae	-0.21494932883664	0.0183874439511182	0.116554251765571	0.0184121070484353	FALSE	FALSE	FALSE
Lentisphaeraceae	0.24857582925373	0.532413089816	0.637594438625243	0.53325114548271	FALSE	TRUE	TRUE
Leptolyngbyaceae	0.148483266225064	0.383827565521937	0.467586996327353	0.384212060039528	FALSE	FALSE	FALSE
Leptospiraceae	-0.0580723570114435	0.26653067462336	0.378588509228678	0.267004210393725	FALSE	FALSE	FALSE
Leptotrichiaceae	0.0934070367258993	0.487338898349675	0.623492360429233	0.488611785781634	FALSE	FALSE	TRUE
Listeriaceae	0.0155449423196053	0.267757751729272	0.354252921089663	0.268042484966542	FALSE	FALSE	FALSE
Magnaporthaceae	-0.534131816806776	-0.194867878396682	-0.0165841758079997	-0.195745906311423	TRUE	FALSE	FALSE
Magnetococcaceae	-0.115543361759812	0.219811913269906	0.339185376203851	0.220254427979869	FALSE	FALSE	FALSE
Malasseziaceae	-0.146846590783196	0.424974479246815	0.617958729565884	0.427178672820194	FALSE	FALSE	TRUE
Marasmiaceae	0.13093701039865	0.323435517976555	0.387724316683723	0.323627059236537	FALSE	FALSE	FALSE
Maricaulaceae	-0.502555982369908	-0.318102041101664	-0.221477346414216	-0.318528352073319	TRUE	FALSE	FALSE
Marinobacteraceae	-0.540531157621485	-0.315520921588656	-0.191236125259377	-0.316219269408501	TRUE	FALSE	FALSE
Marivirgaceae	0.272678767686644	0.581176249011691	0.689612017343929	0.582148105030987	FALSE	TRUE	TRUE
Melioribacteraceae	0.346421699638355	0.575370302464558	0.67535086372414	0.576190909288806	FALSE	TRUE	TRUE
Mesyanzhinovviridae	0.140170023830513	0.36902089604478	0.447535134651506	0.369346070559812	FALSE	FALSE	FALSE
Methanobacteriaceae	0.203514508617651	0.40801586701657	0.483492421228245	0.40834900645297	FALSE	FALSE	FALSE
Methanocellaceae	-0.432574504093454	-0.0974208899020705	0.0311248340988543	-0.0976472865730556	FALSE	FALSE	FALSE
Methanocorpusculaceae	0.208003404195744	0.506598646003265	0.61480700839293	0.507441407488647	FALSE	TRUE	TRUE
Methanomicrobiaceae	-0.288231264832577	-0.00596424023808978	0.0949875127013995	-0.00597271986908154	FALSE	FALSE	FALSE
Methanopyraceae	0.0446512013880711	0.306085532351973	0.397760187354083	0.306451191674539	FALSE	FALSE	FALSE
Methanoregulaceae	-0.350799341995191	-0.0708326379054464	0.0360056471730661	-0.0709460941687726	FALSE	FALSE	FALSE
Methanosarcinaceae	-0.294167756688354	0.00923193508874675	0.132872891059056	0.00925160451429295	FALSE	FALSE	FALSE
Methylacidiphilaceae	0.134973177255351	0.392605461379853	0.486077731806265	0.393093948337434	FALSE	FALSE	FALSE
Methylobacteriaceae	-0.38797783713957	0.0711523213240478	0.276119806079704	0.0715725189924627	FALSE	FALSE	FALSE
Methylococcaceae	-0.769415502932556	-0.658775158883409	-0.532499448037605	-0.660253403560439	TRUE	TRUE	FALSE
Methylocystaceae	-0.0285391838114496	0.218322336735604	0.30375875440752	0.218548528967563	FALSE	FALSE	FALSE
Methylophilaceae	-0.537582397194042	-0.272621276199254	-0.124258502869676	-0.273477622033835	TRUE	FALSE	FALSE
Metschnikowiaceae	-0.395781262811872	-0.214052135769425	-0.137615119376103	-0.214230175279875	FALSE	FALSE	FALSE
Microbacteriaceae	-0.214050792270803	0.223892774808098	0.385456882302099	0.224714185335628	FALSE	FALSE	FALSE
Micrococcaceae	-0.451142132451062	0.0276729983264113	0.226268091882495	0.027824743792822	FALSE	FALSE	FALSE
Microcoleaceae	0.424455192839734	0.595811309338492	0.67534951030392	0.596354639817726	FALSE	TRUE	TRUE
Microcystaceae	-0.1482069421418	0.130061907801253	0.221787132413246	0.130212586180113	FALSE	FALSE	FALSE
Micromonosporaceae	-0.62457103557908	-0.325421392453817	-0.120166819212708	-0.327387673400698	TRUE	FALSE	FALSE
Mimiviridae	0.0591129922010629	0.290869238066218	0.369749161257396	0.291127114410933	FALSE	FALSE	FALSE
Monomastigaceae	-0.239364428087969	-0.0299845837424916	0.0457188715932519	-0.0300085861873764	FALSE	FALSE	FALSE
Moraxellaceae	-0.423183659781751	-0.0683450994582702	0.135868941322473	-0.068744664539147	FALSE	FALSE	FALSE
Morganellaceae	-0.67189634647408	-0.543755773014317	-0.428507584498482	-0.544768605057706	TRUE	TRUE	FALSE
Moritellaceae	-0.162429654266661	0.147311051449732	0.256984480266966	0.147554994280937	FALSE	FALSE	FALSE
Mortierellaceae	-0.226981572897518	0.157145969500918	0.289674456269832	0.157535258647295	FALSE	FALSE	FALSE
Mucoraceae	-0.199590996348953	0.125194052819704	0.259211272505322	0.125504418106643	FALSE	FALSE	FALSE
Mycobacteriaceae	-0.535347818789579	-0.128511761001503	0.0885268869833401	-0.129364836494244	TRUE	FALSE	FALSE
Mycoplasmataceae	-0.424440960280995	-0.245926732334145	-0.159213655168309	-0.246190594549346	FALSE	FALSE	FALSE
Mycosphaerellaceae	-0.211244795252602	-0.072973188247968	-0.0154424344906516	-0.0730070386570108	FALSE	FALSE	FALSE
Myoviridae	-0.203763706250313	-0.061340646242432	-0.0089346447397536	-0.0613642053032502	FALSE	FALSE	FALSE
Myxococcaceae	-0.693154579125768	-0.579057206465702	-0.455308262285309	-0.580304316664072	TRUE	TRUE	FALSE
Nakamurellaceae	-0.719652372274447	-0.550767695076262	-0.39506618981627	-0.552663772084855	TRUE	TRUE	FALSE
Nannocystaceae	-0.67096420791978	-0.504619615008546	-0.383378587461693	-0.505662365554108	TRUE	TRUE	FALSE
Natrialbaceae	-0.37984027229962	-0.146951575877988	-0.0633677397023415	-0.147096692166771	FALSE	FALSE	FALSE
Nautiliaceae	-0.0961182696051547	0.144086143024068	0.226853081427228	0.144221714613427	FALSE	FALSE	FALSE
Nectriaceae	-0.424240664308816	-0.165746355009976	-0.0305196258354668	-0.166175053802709	FALSE	FALSE	FALSE
Neisseriaceae	-0.455612578775614	-0.036346213677379	0.155042296551442	-0.0365323703661385	TRUE	FALSE	FALSE
Nephroselmidaceae	-0.616303805477836	-0.523730056030486	-0.45627938868441	-0.524055734900681	TRUE	TRUE	FALSE
Nitrobacteraceae	-0.647428914379786	-0.503063407623146	-0.364825451250613	-0.504421673429529	TRUE	TRUE	FALSE
Nitrosomonadaceae	-0.237698119989186	-0.0368601996039278	0.0497750357136134	-0.0368988897324338	FALSE	FALSE	FALSE
Nitrospiraceae	-0.683702953511622	-0.514429497671403	-0.392554423728228	-0.515503820687706	TRUE	TRUE	FALSE
Nocardiaceae	-0.515066943318944	-0.0946156557961441	0.0926129919718259	-0.0950817747181409	TRUE	FALSE	FALSE
Nocardioidaceae	-0.66347363923969	-0.538551897865808	-0.409667199851069	-0.539812420104991	TRUE	TRUE	FALSE
Nocardiopsaceae	-0.468809790152645	-0.104009159047808	0.0590110966935338	-0.104398010201646	TRUE	FALSE	FALSE
Noelaerhabdaceae	-0.0273679427106816	0.220265913764538	0.305146297935939	0.220491192621256	FALSE	FALSE	FALSE
Nostocaceae	-0.477586848324327	-0.214740314493678	-0.09582920468464	-0.21517170817801	TRUE	FALSE	FALSE
Oceanospirillaceae	-0.0537897317572137	0.207569446416279	0.297448005333297	0.207807209905681	FALSE	FALSE	FALSE
Odoribacteraceae	-0.646363748933862	-0.469609791737959	-0.374072149734615	-0.470206993080213	TRUE	FALSE	FALSE
Oedogoniaceae	0.198819377758326	0.449250516133766	0.540626592039313	0.449785849631651	FALSE	FALSE	FALSE
Oltmannsiellopsidaceae	-0.153324751461715	0.0683072332709011	0.146077435465087	0.0683643695916529	FALSE	FALSE	FALSE
Onygenaceae	-0.406189852497404	0.029389376254699	0.252649748252761	0.0295928772298886	FALSE	FALSE	FALSE
Opitutaceae	-0.740762420976445	-0.589472539311832	-0.458647496487386	-0.590894916311535	TRUE	TRUE	FALSE
Oscillatoriaceae	-0.326541954123465	-0.0260130791420832	0.107642721591013	-0.0260780387200728	FALSE	FALSE	FALSE
Oscillospiraceae	-0.540131053478178	-0.157327177655187	0.0128124326900352	-0.157970723625807	TRUE	FALSE	FALSE
Oxalobacteraceae	-0.63002074026108	-0.429716153615847	-0.273061319075965	-0.431211645901217	TRUE	FALSE	FALSE
Paenibacillaceae	-0.586688561594501	-0.336517046315571	-0.219299636781768	-0.337180948005311	TRUE	FALSE	FALSE
Paludibacteraceae	-0.0991446918576359	0.224899555576083	0.339879473301032	0.225319859349246	FALSE	FALSE	FALSE
Papillomaviridae	-0.273521305666097	-0.160073044190974	-0.120224043657172	-0.160109057636434	FALSE	FALSE	FALSE
Parachlamydiaceae	0.174226635447433	0.423898943563717	0.504736675061469	0.424295430812815	FALSE	FALSE	FALSE
Parodontellaceae	0.326038896859596	0.474215392456418	0.534196543347321	0.47446256905733	FALSE	FALSE	FALSE
Parvibaculaceae	-0.396164188180229	-0.232530676041022	-0.156340387735008	-0.232723209408347	FALSE	FALSE	FALSE
Parvularculaceae	-0.212040824734931	0.130273532975649	0.249670269566751	0.130529688931939	FALSE	FALSE	FALSE
Pasteurellaceae	-0.412657731333638	0.0536259318716473	0.282363632047765	0.0540201336690997	FALSE	FALSE	FALSE
Paulinellidae	0.0120957205551396	0.229931238274129	0.304848158704686	0.230114802224461	FALSE	FALSE	FALSE
Pectobacteriaceae	-0.389132269096436	-0.0759489413067526	0.0695712123061095	-0.0761746951414229	FALSE	FALSE	FALSE
Peduoviridae	-0.338589791075735	-0.230168690017233	-0.179443789221565	-0.230253426197074	FALSE	FALSE	FALSE
Pelagibacteraceae	0.184743213392527	0.458795450654623	0.559011798347918	0.459451278504834	FALSE	FALSE	FALSE
Peptococcaceae	-0.443039889762901	-0.179304412659194	-0.047139119604095	-0.179747942420019	FALSE	FALSE	FALSE
Peptoniphilaceae	-0.448066098832276	0.0883466120347554	0.345436823618324	0.0891643658010448	FALSE	FALSE	FALSE
Peptostreptococcaceae	-0.400734443572876	-0.184648933811495	-0.0835325115279911	-0.184916592526273	FALSE	FALSE	FALSE
Peronosporaceae	0.0848195672323555	0.492033162691759	0.631361389840039	0.493377803059788	FALSE	TRUE	TRUE
Phaeodactylaceae	0.4055872934257	0.624946136896059	0.714275759464261	0.625661985099154	FALSE	TRUE	TRUE
Phaeosphaeriaceae	-0.690366861713795	-0.57811925682828	-0.471695257012315	-0.579033787241461	TRUE	TRUE	FALSE
Phaffomycetaceae	-0.202059561795795	0.0082723382194589	0.0814740743227011	0.00827850361894389	FALSE	FALSE	FALSE
Phanerochaetaceae	-0.455468185063122	-0.118286662829556	0.0618828673038114	-0.11882741081399	TRUE	FALSE	FALSE
Phycisphaeraceae	-0.63172590878378	-0.502973628799236	-0.389557652069251	-0.503880757017377	TRUE	TRUE	FALSE
Phycodnaviridae	0.0280862742068159	0.293883689138517	0.385720757647219	0.294235887297849	FALSE	FALSE	FALSE
Phyllobacteriaceae	-0.664254762529147	-0.470386130991168	-0.32153533510574	-0.471862303896087	TRUE	FALSE	FALSE
Physaraceae	0.277041655178765	0.448880371195993	0.511856984096671	0.44913747088529	FALSE	FALSE	FALSE
Pirellulaceae	-0.75910864487995	-0.602034390592483	-0.450989416587691	-0.603983468970077	TRUE	TRUE	FALSE
Piscirickettsiaceae	-0.0671477242880964	0.199966427555778	0.29454237791176	0.200219839593092	FALSE	FALSE	FALSE
Pithoviridae	0.0657396012965685	0.302533984515077	0.386814799133524	0.302839933624421	FALSE	FALSE	FALSE
Planctomycetaceae	-0.499074675145482	-0.246850800067156	-0.103129085277782	-0.247576892861999	TRUE	FALSE	FALSE
Planococcaceae	-0.270309364709707	-0.104394155750661	-0.0413191417364489	-0.104452606329345	FALSE	FALSE	FALSE
Plasmodiidae	-0.0469494903468844	0.289957328093117	0.407762749319596	0.290526272283334	FALSE	FALSE	FALSE
Plectosphaerellaceae	-0.117615389838378	0.0508573229284176	0.112613023745624	0.0508841198351347	FALSE	FALSE	FALSE
Pleosporaceae	-0.416132800573764	-0.181246480455721	-0.0814852755721558	-0.181502144566045	FALSE	FALSE	FALSE
Pleurastraceae	-0.212643261978447	-0.0192813741126839	0.0514087268242175	-0.0192948115456934	FALSE	FALSE	FALSE
Pleurotaceae	-0.208310684728036	-0.0607716180822052	-0.00168640327710425	-0.0608013125442168	FALSE	FALSE	FALSE
Podoviridae	-0.103513548070412	0.0735032785779507	0.137085542987164	0.0735442421340738	FALSE	FALSE	FALSE
Polyangiaceae	0.0699953450095573	0.279868354854724	0.350842356139503	0.280069514496134	FALSE	FALSE	FALSE
Polyomaviridae	-0.492531111858414	-0.408588181402726	-0.368659228664481	-0.408674856322295	TRUE	FALSE	FALSE
Porphyromonadaceae	-0.34638465910204	0.107019921799166	0.294347959658163	0.107547812858006	FALSE	FALSE	FALSE
Poxviridae	-0.244711460919167	-0.0815206193312638	-0.0217438943755346	-0.0815614959459989	FALSE	FALSE	FALSE
Prevotellaceae	-0.342493796517442	0.101238832274006	0.29424472449171	0.101768830966935	FALSE	FALSE	FALSE
Prochlorococcaceae	-0.275662611081969	0.0366078860279155	0.168009437621812	0.0366957809278288	FALSE	FALSE	FALSE
Promicromonosporaceae	-0.554959331539278	-0.35128969900323	-0.23711665160801	-0.351948158781192	TRUE	FALSE	FALSE
Propionibacteriaceae	-0.566015749181646	-0.203735470037833	-0.0414851713524103	-0.2044963610697	TRUE	FALSE	FALSE
Psathyrellaceae	-0.51991844618536	-0.196386694727339	0.0114435120837984	-0.197589369412729	TRUE	FALSE	FALSE
Pseudanabaenaceae	0.0798355942835022	0.370729168558287	0.476204005759072	0.371314365434673	FALSE	FALSE	FALSE
Pseudoalteromonadaceae	0.0509515648765612	0.284051111481095	0.364365957980163	0.284312033807359	FALSE	FALSE	FALSE
Pseudomonadaceae	-0.463909130323726	-0.079435299827945	0.165793365693952	-0.0801052128288981	TRUE	FALSE	FALSE
Pseudonocardiaceae	-0.534112655521873	-0.0224548386079976	0.207686499545751	-0.0226207996763783	TRUE	FALSE	FALSE
Psychromonadaceae	0.0251720781943194	0.244099728174101	0.32015712417227	0.244300663627069	FALSE	FALSE	FALSE
Pucciniaceae	0.0410376422717081	0.386136116960616	0.50611258287915	0.386922201072053	FALSE	FALSE	FALSE
Puniceicoccaceae	-0.259497057046757	0.0596850224038539	0.182256525281952	0.059809459690723	FALSE	FALSE	FALSE
Pycnococcaceae	-0.50347508511683	-0.35628997028381	-0.297581088116632	-0.356458328187086	TRUE	FALSE	FALSE
Pyramimonadaceae	-0.163899799902121	-0.0229418427712713	0.0265501534404953	-0.022949654710997	FALSE	FALSE	FALSE
Pyrenomonadaceae	0.162924434790344	0.361107412854223	0.432484829271447	0.36137092297658	FALSE	FALSE	FALSE
Pyriculariaceae	0.197220751982548	0.421313362604617	0.501889808380325	0.421704887714387	FALSE	FALSE	FALSE
Pythiaceae	-0.19258394076023	0.264069349626038	0.416898870478173	0.264936754930809	FALSE	FALSE	FALSE
Retroviridae	-0.119718007652775	-0.00200880075629934	0.0392083770910429	-0.00200927194988779	FALSE	FALSE	FALSE
Rhizobiaceae	-0.550403204679284	-0.123758426719483	0.112619197708895	-0.124732299655383	TRUE	FALSE	FALSE
Rhizopodaceae	-0.0344951058055585	0.342782868935525	0.473828161628714	0.343613328405302	FALSE	FALSE	FALSE
Rhodanobacteraceae	0.192284828181	0.387961662319937	0.455585586143799	0.388216470099799	FALSE	FALSE	FALSE
Rhodobacteraceae	-0.619256853117095	-0.384886900526043	-0.217566435553804	-0.38643935236931	TRUE	FALSE	FALSE
Rhodocyclaceae	-0.339836141699885	-0.1475764232834	-0.0617179038763898	-0.147730196474933	FALSE	FALSE	FALSE
Rhodospirillaceae	-0.417433186504248	-0.0735359461346724	0.0837250728613191	-0.0737911457776547	FALSE	FALSE	FALSE
Rhodothermaceae	-0.566800180269749	-0.33087101454134	-0.18504736604234	-0.331880038909209	TRUE	FALSE	FALSE
Rickettsiaceae	-0.731910617308735	-0.620944988149569	-0.527728939887004	-0.621692846867043	TRUE	TRUE	FALSE
Rikenellaceae	-0.59883269218426	-0.493396483393249	-0.420588160570252	-0.493756056256206	TRUE	TRUE	FALSE
Rivulariaceae	-0.0536494689805575	0.278059085504801	0.393585606324285	0.278583925680671	FALSE	FALSE	FALSE
Roseiflexaceae	-0.355549125796472	-0.0597182720984798	0.0717826458175007	-0.0598630413731534	FALSE	FALSE	FALSE
Roseobacteraceae	-0.695741205053726	-0.558035931679349	-0.457582075599786	-0.558820600232485	TRUE	TRUE	FALSE
Rubrobacteraceae	0.167723591358221	0.342767918475129	0.402017638461318	0.34294084290594	FALSE	FALSE	FALSE
Saccharomycetaceae	-0.590462180756287	-0.39026539741495	-0.287099708188138	-0.390846779751075	TRUE	FALSE	FALSE
Salpingoecidae	0.118615191162476	0.422324256599946	0.531637060453183	0.423040144127361	FALSE	FALSE	FALSE
Sanguibacteraceae	-0.275269919792894	-0.0646881451117744	0.0142636380036548	-0.064744676020157	FALSE	FALSE	FALSE
Scenedesmaceae	-0.258660636072969	-0.0914260173694856	-0.0263317352393065	-0.0914804592253537	FALSE	FALSE	FALSE
Schitoviridae	0.0127160167870945	0.228473971921556	0.3025697950934	0.228652410072395	FALSE	FALSE	FALSE
Schizosaccharomycetaceae	0.118963587269065	0.455206095944656	0.572964940050506	0.45609982287511	FALSE	FALSE	FALSE
Schleiferiaceae	-0.0906424325530764	0.234156219194124	0.348256492913505	0.234587246197188	FALSE	FALSE	FALSE
Sclerotiniaceae	-0.40701195942383	-0.107817102692178	0.0162787502127672	-0.108050826495903	FALSE	FALSE	FALSE
Segniliparaceae	0.0571171430470142	0.273077533614388	0.345978073195588	0.273284452146233	FALSE	FALSE	FALSE
Selenomonadaceae	-0.326492309570316	-0.117703960456248	-0.038342590383337	-0.117808450854867	FALSE	FALSE	FALSE
Shewanellaceae	-0.542386984701629	-0.34000945717948	-0.22533761857043	-0.340651704965242	TRUE	FALSE	FALSE
Siphoviridae	-0.475190956441446	-0.224626079573795	-0.114837096824877	-0.225011189225265	TRUE	FALSE	FALSE
Sirenicapillariaceae	-0.437556383799178	-0.23535963963448	-0.120325015252428	-0.235802969168721	FALSE	FALSE	FALSE
Solibacteraceae	-0.536860261820755	-0.383973917969248	-0.262733273208793	-0.384767994598636	TRUE	FALSE	FALSE
Sordariaceae	-0.637787394572449	-0.359822872963345	-0.131662431025266	-0.362519430137475	TRUE	FALSE	FALSE
Sphaerobacteraceae	-0.591105404415938	-0.442225396656791	-0.323460033939968	-0.443102015356393	TRUE	FALSE	FALSE
Sphaerochaetaceae	0.0524671151996883	0.331622614278461	0.429042579362916	0.332069696792652	FALSE	FALSE	FALSE
Sphaerotilaceae	-0.666432982261128	-0.583423968283671	-0.498652518375895	-0.584002811069832	TRUE	TRUE	FALSE
Sphingobacteriaceae	-0.617307687149106	-0.423730250823832	-0.258264573104104	-0.425407235817902	TRUE	FALSE	FALSE
Sphingomonadaceae	-0.675413205021442	-0.442713872315846	-0.213397602068652	-0.446091686456477	TRUE	FALSE	FALSE
Spirochaetaceae	-0.0965085117405918	0.238536979422522	0.357838979455008	0.239016687518662	FALSE	FALSE	FALSE
Spirosomaceae	-0.262055900504843	0.0662983557787539	0.204825537162587	0.0664748323934418	FALSE	FALSE	FALSE
Spizellomycetaceae	0.13056765837305	0.525044594120789	0.668297897388799	0.526559601387993	FALSE	TRUE	TRUE
Sporidiobolaceae	-0.405035341997567	-0.145108963074021	-0.0186538178947201	-0.145436632769262	FALSE	FALSE	FALSE
Sporomusaceae	-0.287418730199809	-0.011403537216575	0.0942428025292975	-0.011421303614294	FALSE	FALSE	FALSE
Staphylococcaceae	0.538508667864989	0.652348859244524	0.751963327714573	0.653274050494912	TRUE	TRUE	TRUE
Stappiaceae	-0.767875006638616	-0.559857194093957	-0.383342286615797	-0.562347493221744	TRUE	TRUE	FALSE
Straboviridae	-0.124987988014494	0.0244351182746155	0.0790945686882602	0.0244452178456083	FALSE	FALSE	FALSE
Streptococcaceae	-0.377676678259567	0.34413761691379	0.65234932648976	0.348621561290291	FALSE	FALSE	TRUE
Streptomycetaceae	-0.484584886203705	-0.140790801856979	0.0440474006462273	-0.141469503920488	TRUE	FALSE	FALSE
Streptosporangiaceae	-0.721944273416972	-0.578235713568106	-0.450980979182291	-0.57955425852974	TRUE	TRUE	FALSE
Sulfurospirillaceae	0.0312989556317264	0.324547865851815	0.425858258094018	0.325020571349868	FALSE	FALSE	FALSE
Sulfurovaceae	0.0519629530106367	0.348822965021625	0.450769263406944	0.349337592917168	FALSE	FALSE	FALSE
Symbiobacteriaceae	-0.596988870893305	-0.44356094979768	-0.322450466433352	-0.444475892278376	TRUE	FALSE	FALSE
Synechococcaceae	-0.508359457592336	-0.207238812053543	-0.0666454554199305	-0.207820215101619	TRUE	FALSE	FALSE
Synergistaceae	-0.144899772519464	0.129929079707675	0.227789227419715	0.130100512879154	FALSE	FALSE	FALSE
Syntrophaceae	-0.0154796059116381	0.310153267608943	0.422317910873796	0.310705636991485	FALSE	FALSE	FALSE
Syntrophobacteraceae	0.194501383116989	0.520448345809356	0.637175854453687	0.521453219096732	FALSE	TRUE	TRUE
Syntrophomonadaceae	-0.342574862461827	-0.0462123821704617	0.0640018667729199	-0.0462909854212392	FALSE	FALSE	FALSE
Syntrophotaleaceae	-0.166962315438235	0.226956068695484	0.37240303747608	0.22763215048784	FALSE	FALSE	FALSE
Tannerellaceae	-0.666707159429886	-0.442231897876326	-0.285479299472931	-0.443773153736512	TRUE	FALSE	FALSE
Tepidanaerobacteraceae	0.0222000179974362	0.318005932551531	0.420522048973909	0.318480017964089	FALSE	FALSE	FALSE
Thalassiosiraceae	0.13895559885968	0.528620233952447	0.664811392697416	0.530001572530788	FALSE	TRUE	TRUE
Theileriidae	0.272238661595668	0.479808175736413	0.570505559390749	0.480372072657792	FALSE	FALSE	FALSE
Thermaceae	-0.580684158412614	-0.395897260589715	-0.288715039536777	-0.396534584520345	TRUE	FALSE	FALSE
Thermincolaceae	0.226269571537061	0.489609794865498	0.592954691031049	0.490353723565257	FALSE	FALSE	TRUE
Thermoanaerobacteraceae	-0.43368283898844	-0.222520698072973	-0.114852384257304	-0.222887562505523	FALSE	FALSE	FALSE
Thermoanaerobacterales Family III. Incertae Sedis	-0.444987334158031	-0.228773025819801	-0.117842480819457	-0.229173573794318	FALSE	FALSE	FALSE
Thermoanaerobacterales Family IV. Incertae Sedis	0.215335572795313	0.434190805223008	0.521120009590162	0.434659575317332	FALSE	FALSE	FALSE
Thermococcaceae	0.375170640209335	0.610643735320875	0.708144862744364	0.611473489849008	FALSE	TRUE	TRUE
Thermodesulfobacteriaceae	0.0325395918450928	0.344091216703537	0.451558018840672	0.34465457564649	FALSE	FALSE	FALSE
Thermomicrobiaceae	0.247955618000864	0.468611000936578	0.548509823764869	0.469040063591241	FALSE	FALSE	FALSE
Thermomonosporaceae	-0.642121561510496	-0.477358240740359	-0.361732817991919	-0.478253967470449	TRUE	FALSE	FALSE
Thermoproteaceae	0.350313489234206	0.585804395308461	0.687343215477137	0.586665755708662	FALSE	TRUE	TRUE
Thermosediminibacteraceae	0.202331629177473	0.455760144733231	0.552375089741589	0.456366322231689	FALSE	FALSE	FALSE
Thermosynechococcaceae	0.0513673977070435	0.289510585590176	0.372934571706877	0.289797368961855	FALSE	FALSE	FALSE
Thermotogaceae	0.154155641951681	0.439464392524104	0.541484774525402	0.440114795829411	FALSE	FALSE	FALSE
Thiobacillaceae	-0.753757819932625	-0.635493099706133	-0.526863155796794	-0.636540585682842	TRUE	TRUE	FALSE
Thiotrichaceae	0.0593037591225567	0.461509359399166	0.608532786458897	0.462911303743067	FALSE	FALSE	TRUE
Thiovulaceae	0.175639854983242	0.454552698913207	0.549124157159742	0.455132344895112	FALSE	FALSE	FALSE
Tilletiaceae	-0.37630982795646	-0.200328678260936	-0.143325378999873	-0.200421374068673	FALSE	FALSE	FALSE
Treponemataceae	-0.482656653198139	-0.238542344553797	-0.125111562679698	-0.238979371401537	TRUE	FALSE	FALSE
Trichocomaceae	-0.591900322808664	-0.368672724828487	-0.201636963609569	-0.370152659762238	TRUE	FALSE	FALSE
Tropherymataceae	-0.416234352789092	-0.215386119726873	-0.138122158120369	-0.215569178811394	FALSE	FALSE	FALSE
Trueperaceae	-0.782354453456261	-0.714724747538388	-0.621980213195486	-0.715574386001634	TRUE	TRUE	TRUE
Tsukamurellaceae	-0.499161881767544	-0.265051302649856	-0.154061790338865	-0.265517341329465	TRUE	FALSE	FALSE
Tupiellaceae	0.11196412146671	0.357248995564045	0.444088705701974	0.357632984694522	FALSE	FALSE	FALSE
Ustilaginaceae	0.12223845337312	0.349349418546007	0.425333288587405	0.349637731744538	FALSE	FALSE	FALSE
Veillonellaceae	-0.345452864066388	0.0921039775016906	0.267814176852356	0.0925041121661953	FALSE	FALSE	FALSE
Verrucomicrobia subdivision 3	-0.263612674689686	0.0313369348118348	0.142151404079726	0.0313904548477888	FALSE	FALSE	FALSE
Verrucomicrobiaceae	-0.573633762791657	-0.370899149597753	-0.240779979246795	-0.371803056653666	TRUE	FALSE	FALSE
Vibrionaceae	-0.730956870066301	-0.638317647962114	-0.56626797588966	-0.638769658018723	TRUE	TRUE	FALSE
Vilmaviridae	0.256534731849151	0.398901361629787	0.450720494546587	0.39905643831258	FALSE	FALSE	FALSE
Weeksellaceae	-0.531583013107596	-0.362635020584887	-0.284184853144375	-0.362944689452659	TRUE	FALSE	FALSE
Xanthobacteraceae	-0.723947829854375	-0.626834416531204	-0.513624955019501	-0.627959058991373	TRUE	TRUE	FALSE
Xanthomonadaceae	-0.644218549709956	-0.278888420792756	-0.00490776880870699	-0.281882114840963	TRUE	FALSE	FALSE
Yersiniaceae	-0.708128594829523	-0.536769165610974	-0.396058084577032	-0.538272005926283	TRUE	TRUE	FALSE
Zoogloeaceae	-0.749115846786668	-0.666154939255022	-0.570050256922989	-0.667008164452891	TRUE	TRUE	FALSE
Zymomonadaceae	-0.683481361778651	-0.535766432503611	-0.437038353131541	-0.536493901971961	TRUE	TRUE	FALSE
