# Supplementary material for: Compositionally aware estimation of cross-correlations for microbiome data
Source: PLoS One. 2024 Jun 28;19(6):e0305032. doi: 10.1371/journal.pone.0305032 (PMC11213360; doi:10.1371/journal.pone.0305032)
Supplement: S2 Table — Confounding experiment effects were removed and SparXCC was applied. Only pairs whose estimated correlation coefficient exceeded the permutation threshold are included. (CSV) [file pone.0305032.s014.csv]

BOTU	FOTU	Correlation	Genotype
OTU_243	OTUF_51	-0.79537720511152	Gifu
OTU_243	OTUF_624	-0.78225152200954	Gifu
OTU_17	OTUF_23	0.78375123289852	Gifu
OTU_4	OTUF_60	-0.800227386111576	Gifu
OTU_24	OTUF_32	-0.81615911369241	Gifu
OTU_466	OTUF_2077	0.789840688573584	Gifu
OTU_2249	OTUF_1032	-0.912206537621285	ccamk
OTU_26	OTUF_21	-0.833714794588184	ram1
OTU_4462	OTUF_36	0.805932633054361	ram1
OTU_37	OTUF_60	0.769122802078685	ram1
OTU_71	OTUF_149	-0.772798210614306	ram1
OTU_45	OTUF_114	0.765117747472182	ram1
OTU_25	OTUF_122	-0.770650302557962	ram1
OTU_37	OTUF_144	0.890982585166569	ram1
OTU_37	OTUF_262	0.878286009412338	ram1
OTU_76	OTUF_270	0.768824020121464	ram1
OTU_253	OTUF_38	-0.762899822120467	symrk
OTU_5	OTUF_6	0.765266133299626	symrk
OTU_77	OTUF_21	0.807216702501342	nfr5
OTU_62	OTUF_123	0.805497238057855	nfr5
OTU_4917	OTUF_11	0.861325983602014	nfr5
OTU_62	OTUF_8	-0.813310081990213	nfr5
OTU_4917	OTUF_837	0.862729562455822	nfr5
OTU_19	OTUF_209	-0.818257709433412	nfr5
OTU_533	OTUF_174	0.886160300632037	nfr5
OTU_36	OTUF_122	0.845634474087071	nfr5
