# Supplementary material for: Compositionally aware estimation of cross-correlations for microbiome data
Source: PLoS One. 2024 Jun 28;19(6):e0305032. doi: 10.1371/journal.pone.0305032 (PMC11213360; doi:10.1371/journal.pone.0305032)
Supplement: S3 Table — Confounding experiment effects were removed and SparXCC was applied. Only pairs whose estimated correlation coefficient exceeded the permutation threshold are included. (CSV) [file pone.0305032.s015.csv]

BOTU	FOTU	Correlation	Genotype
OTU_1	OTUF_23	0.827335549864548	Gifu
OTU_1465	OTUF_7	-0.902212023610178	Gifu
OTU_27	OTUF_52	-0.808254875974007	Gifu
OTU_4748	OTUF_5	0.808749357462733	Gifu
OTU_4853	OTUF_2144	0.862475658014987	Gifu
OTU_4293	OTUF_12	0.807667343001189	Gifu
OTU_5387	OTUF_7	-0.833996783082842	ram1
OTU_236	OTUF_6	0.790681577786427	symrk
OTU_466	OTUF_59	0.809793269447115	symrk
OTU_12	OTUF_8	0.85939990116675	symrk
OTU_95	OTUF_8	-0.774940618427782	symrk
OTU_12	OTUF_17	0.793887650938767	symrk
OTU_232	OTUF_66	0.81406395752006	nfr5
OTU_9	OTUF_2	0.804538016610316	nfr5
OTU_9	OTUF_8	0.852644906954984	nfr5
