# Supplementary material for: Compositionally aware estimation of cross-correlations for microbiome data
Source: PLoS One. 2024 Jun 28;19(6):e0305032. doi: 10.1371/journal.pone.0305032 (PMC11213360; doi:10.1371/journal.pone.0305032)
Supplement: S4 Table — The data was not corrected for confounding effects prior to correlation estimation. The included pairs either had an correlation coefficient estimated by SparXCC exceeding the permutation threshold, or had p < 0.001 from a t-test applied to the empirical Spearman correlation of log-TSS transformed data. (CSV) [file pone.0305032.s016.csv]

Bacterial OTU	Fungal OTU	SparXCC	spear_cor	SparXCC_above_threshold	Spearman_sig
OTU_57	OTUF_71	-0.835459321281207	-0.721584040150083	TRUE	TRUE
OTU_466	OTUF_71	-0.887196934251826	-0.704590213117563	TRUE	TRUE
OTU_156	OTUF_71	-0.829080595889688	-0.573117834557242	TRUE	FALSE
OTU_9	OTUF_71	0.781694319063017	0.654915949484043	TRUE	FALSE
OTU_76	OTUF_71	-0.88481715739156	-0.752384255801843	TRUE	TRUE
OTU_11	OTUF_71	0.773055003028031	0.567332379393362	TRUE	FALSE
OTU_1	OTUF_71	-0.808044428471186	-0.601320033458403	TRUE	FALSE
OTU_82	OTUF_71	-0.859794763084245	-0.718783256554876	TRUE	TRUE
OTU_533	OTUF_71	-0.798708756203579	-0.602905313118836	TRUE	FALSE
OTU_67	OTUF_71	-0.82738700895545	-0.704590213117563	TRUE	TRUE
OTU_44	OTUF_71	-0.854086837183827	-0.675831428908683	TRUE	TRUE
OTU_131	OTUF_71	-0.86462688772413	-0.666897466973622	TRUE	TRUE
OTU_526	OTUF_71	-0.721177160457513	-0.746233519137461	FALSE	TRUE
OTU_93	OTUF_71	-0.825940021377301	-0.749035606894923	TRUE	TRUE
OTU_18	OTUF_71	0.86121188319529	0.648379862163843	TRUE	FALSE
OTU_62	OTUF_71	0.854981761231977	0.67670478266441	TRUE	TRUE
OTU_166	OTUF_71	-0.833086726983862	-0.735963432254523	TRUE	TRUE
OTU_4917	OTUF_71	-0.750146356004818	-0.695439690869283	FALSE	TRUE
OTU_69	OTUF_71	0.789357973900977	0.534038733071912	TRUE	FALSE
OTU_14	OTUF_71	0.817836555670684	0.545109682504682	TRUE	FALSE
OTU_78	OTUF_71	-0.897868584541933	-0.677138646372723	TRUE	TRUE
OTU_36	OTUF_71	0.82248467622622	0.577790119105683	TRUE	FALSE
OTU_4462	OTUF_71	0.775064354487147	0.524194203080042	TRUE	FALSE
OTU_45	OTUF_71	0.855385807313108	0.764594273562636	TRUE	TRUE
OTU_52	OTUF_71	0.784522421920902	0.501315789473684	TRUE	FALSE
OTU_2249	OTUF_71	0.848679271268738	0.674524211444643	TRUE	TRUE
OTU_66	OTUF_71	0.834719640326711	0.553395233368919	TRUE	FALSE
OTU_61	OTUF_71	0.866503937319068	0.700271377925179	TRUE	TRUE
OTU_100	OTUF_71	0.861909269092651	0.7	TRUE	TRUE
OTU_37	OTUF_71	0.882708137596653	0.639346703306743	TRUE	FALSE
OTU_57	OTUF_46	-0.83193429343453	-0.703282995653523	TRUE	TRUE
OTU_466	OTUF_46	-0.900755478686989	-0.712433517901803	TRUE	TRUE
OTU_156	OTUF_46	-0.837266338382202	-0.568527645950948	TRUE	FALSE
OTU_9	OTUF_46	0.771453326164535	0.634000470059403	TRUE	FALSE
OTU_76	OTUF_46	-0.89419265419183	-0.729746145450283	TRUE	TRUE
OTU_11	OTUF_46	0.790605107463942	0.576482901641642	TRUE	FALSE
OTU_1	OTUF_46	-0.817170493483354	-0.630078817667283	TRUE	FALSE
OTU_82	OTUF_46	-0.86329608431889	-0.711976596928409	TRUE	TRUE
OTU_533	OTUF_46	-0.813031567142224	-0.619848787960583	TRUE	FALSE
OTU_67	OTUF_46	-0.836854354837709	-0.704590213117563	TRUE	TRUE
OTU_44	OTUF_46	-0.838729521608167	-0.662759254268283	TRUE	FALSE
OTU_131	OTUF_46	-0.863324199586183	-0.664282182789411	TRUE	FALSE
OTU_526	OTUF_46	-0.705700940564775	-0.727872764712286	FALSE	TRUE
OTU_93	OTUF_46	-0.850496528185213	-0.766029433927443	TRUE	TRUE
OTU_18	OTUF_46	0.87173671168188	0.669295341588483	TRUE	TRUE
OTU_62	OTUF_46	0.833643292198394	0.606092109690732	TRUE	FALSE
OTU_166	OTUF_46	-0.812348672279353	-0.688903603549083	TRUE	TRUE
OTU_4917	OTUF_46	-0.761052011954725	-0.687596386085043	FALSE	TRUE
OTU_69	OTUF_46	0.801565058725829	0.539274406925558	TRUE	FALSE
OTU_14	OTUF_46	0.816143912754801	0.529423072936202	TRUE	FALSE
OTU_78	OTUF_46	-0.883983036236141	-0.656223166948083	TRUE	FALSE
OTU_36	OTUF_46	0.830055076683911	0.615699425562843	TRUE	FALSE
OTU_4462	OTUF_46	0.78511667736341	0.551645769824882	TRUE	FALSE
OTU_45	OTUF_46	0.860219131883667	0.717380905040758	TRUE	TRUE
OTU_52	OTUF_46	0.794536940095052	0.511842105263158	TRUE	FALSE
OTU_2249	OTUF_46	0.861833236985169	0.653608732020003	TRUE	FALSE
OTU_66	OTUF_46	0.844002167492201	0.563973875822805	TRUE	FALSE
OTU_61	OTUF_46	0.867037920966137	0.662312742486244	TRUE	FALSE
OTU_100	OTUF_46	0.838494260610458	0.647368421052632	TRUE	FALSE
OTU_37	OTUF_46	0.890316993009484	0.62480106993265	TRUE	FALSE
OTU_57	OTUF_2945	-0.801518629348776	-0.723200484783921	TRUE	TRUE
OTU_466	OTUF_2945	-0.789622149280226	-0.612848367214713	TRUE	FALSE
OTU_76	OTUF_2945	-0.800435688703353	-0.630995834542483	TRUE	FALSE
OTU_44	OTUF_2945	-0.844642861535463	-0.65488726914584	TRUE	FALSE
OTU_207	OTUF_2945	-0.800134567905969	-0.753415945546919	TRUE	TRUE
OTU_131	OTUF_2945	-0.862488343472507	-0.644586859096112	TRUE	FALSE
OTU_93	OTUF_2945	-0.753487243187928	-0.75867080828831	FALSE	TRUE
OTU_18	OTUF_2945	0.833385068057062	0.666710710313969	TRUE	TRUE
OTU_62	OTUF_2945	0.835052683029275	0.536827180307364	TRUE	FALSE
OTU_166	OTUF_2945	-0.806436965263922	-0.645691259348406	TRUE	FALSE
OTU_4994	OTUF_2945	-0.779209305974717	-0.610220935844017	TRUE	FALSE
OTU_14	OTUF_2945	0.788658888619476	0.534025426093849	TRUE	FALSE
OTU_78	OTUF_2945	-0.817303620448805	-0.601024926046583	TRUE	FALSE
OTU_36	OTUF_2945	0.820449958935595	0.673279288740708	TRUE	TRUE
OTU_88	OTUF_2945	0.800170816896898	0.718602479885204	TRUE	TRUE
OTU_3337	OTUF_2945	0.603391205547577	0.672622430898034	FALSE	TRUE
OTU_66	OTUF_2945	0.808575558298738	0.566777408637874	TRUE	FALSE
OTU_100	OTUF_2945	0.848839708301994	0.667115639748195	TRUE	TRUE
OTU_37	OTUF_2945	0.845768365818414	0.677076411960133	TRUE	TRUE
OTU_780	OTUF_2945	0.637217676350128	0.671486749223562	FALSE	TRUE
OTU_466	OTUF_51	-0.881038542484697	-0.695612455391619	TRUE	TRUE
OTU_156	OTUF_51	-0.803499589533309	-0.500181714097439	TRUE	FALSE
OTU_76	OTUF_51	-0.84798042681825	-0.617613102102558	TRUE	FALSE
OTU_82	OTUF_51	-0.797902160390027	-0.567077098247076	TRUE	FALSE
OTU_49	OTUF_51	0.76896869766667	0.761955097501679	TRUE	TRUE
OTU_533	OTUF_51	-0.825446171451103	-0.683236519330623	TRUE	TRUE
OTU_67	OTUF_51	-0.815108568561076	-0.698239886762315	TRUE	TRUE
OTU_44	OTUF_51	-0.864152058506413	-0.725827916154617	TRUE	TRUE
OTU_131	OTUF_51	-0.802617596595132	-0.560481743943918	TRUE	FALSE
OTU_526	OTUF_51	-0.794592528677502	-0.736763051858941	TRUE	TRUE
OTU_62	OTUF_51	0.848031101611671	0.635387862126341	TRUE	FALSE
OTU_166	OTUF_51	-0.77820322452652	-0.61416208290006	TRUE	FALSE
OTU_14	OTUF_51	0.845449381028287	0.794141131792698	TRUE	TRUE
OTU_78	OTUF_51	-0.8725408953926	-0.633867818180276	TRUE	FALSE
OTU_55	OTUF_51	0.706874208148371	0.666262833634621	FALSE	TRUE
OTU_3337	OTUF_51	0.59255160064171	0.673936146583382	FALSE	TRUE
OTU_52	OTUF_51	0.804503134741313	0.665132144288091	TRUE	FALSE
OTU_66	OTUF_51	0.787026134686463	0.545514950166113	TRUE	FALSE
OTU_61	OTUF_51	0.803503352121465	0.617592103438213	TRUE	FALSE
OTU_100	OTUF_51	0.870223846448888	0.747777788459076	TRUE	TRUE
OTU_37	OTUF_51	0.847039628696498	0.658471760797342	TRUE	FALSE
OTU_840	OTUF_51	0.767456634521138	0.734712010951905	TRUE	TRUE
OTU_57	OTUF_49	-0.778421236432281	-0.656223166948083	TRUE	FALSE
OTU_466	OTUF_49	-0.869963920879042	-0.734656214790483	TRUE	TRUE
OTU_156	OTUF_49	-0.814912644591979	-0.63344602766853	TRUE	FALSE
OTU_76	OTUF_49	-0.888725249248438	-0.836278429457624	TRUE	TRUE
OTU_11	OTUF_49	0.79809391383211	0.656223166948083	TRUE	FALSE
OTU_1	OTUF_49	-0.771078326242987	-0.515043680831762	TRUE	FALSE
OTU_82	OTUF_49	-0.844157333937003	-0.748732558911329	TRUE	TRUE
OTU_49	OTUF_49	0.67299551826204	0.675831428908683	FALSE	TRUE
OTU_533	OTUF_49	-0.797735406112276	-0.690446599801197	TRUE	TRUE
OTU_67	OTUF_49	-0.847788643539768	-0.830083089665403	TRUE	TRUE
OTU_131	OTUF_49	-0.797162171571761	-0.580593088894682	TRUE	FALSE
OTU_526	OTUF_49	-0.674219005074287	-0.725905541023875	FALSE	TRUE
OTU_93	OTUF_49	-0.841364469326634	-0.775179956175723	TRUE	TRUE
OTU_18	OTUF_49	0.803081159834639	0.556874639681042	TRUE	FALSE
OTU_62	OTUF_49	0.788586249825915	0.647936656638097	TRUE	FALSE
OTU_166	OTUF_49	-0.775799797944633	-0.667988124124443	TRUE	TRUE
OTU_4917	OTUF_49	-0.761679523710101	-0.671909776516563	FALSE	TRUE
OTU_69	OTUF_49	0.778692528141062	0.571997368510847	TRUE	FALSE
OTU_14	OTUF_49	0.767683822886813	0.562103509537202	TRUE	FALSE
OTU_78	OTUF_49	-0.825169109135212	-0.555567422217002	TRUE	FALSE
OTU_45	OTUF_49	0.844582722003525	0.790823922741457	TRUE	TRUE
OTU_2249	OTUF_49	0.866333899866423	0.746421171966843	TRUE	TRUE
OTU_66	OTUF_49	0.813343296641076	0.611577766865292	TRUE	FALSE
OTU_61	OTUF_49	0.840313732550508	0.700271377925179	TRUE	TRUE
OTU_100	OTUF_49	0.804864793958279	0.730263157894737	TRUE	TRUE
OTU_138	OTUF_49	0.71864630989879	0.741731027401109	FALSE	TRUE
OTU_37	OTUF_49	0.851339697922037	0.667115639748195	TRUE	TRUE
OTU_466	OTUF_624	-0.731041210759308	-0.691917593534965	FALSE	TRUE
OTU_49	OTUF_624	0.658750161786164	0.718377157341274	FALSE	TRUE
OTU_44	OTUF_624	-0.723656635658383	-0.685302702583388	FALSE	TRUE
OTU_526	OTUF_624	-0.700660233114762	-0.710102614730161	FALSE	TRUE
OTU_14	OTUF_624	0.698433742494363	0.772619263144206	FALSE	TRUE
OTU_3337	OTUF_624	0.578576089200193	0.703824397247804	FALSE	TRUE
OTU_100	OTUF_624	0.755787257632048	0.735072759650651	FALSE	TRUE
OTU_840	OTUF_624	0.724834302191994	0.733153638814016	FALSE	TRUE
OTU_57	OTUF_21	-0.871890825898128	-0.798709870528443	TRUE	TRUE
OTU_466	OTUF_21	-0.797949436650514	-0.627464382739203	TRUE	FALSE
OTU_76	OTUF_21	-0.811772410812479	-0.616555593692484	TRUE	FALSE
OTU_44	OTUF_21	-0.874678789715035	-0.743806737038763	TRUE	TRUE
OTU_62	OTUF_21	0.848485697742416	0.591054225631523	TRUE	FALSE
OTU_78	OTUF_21	-0.801887060870247	-0.620928295419003	TRUE	FALSE
OTU_36	OTUF_21	0.809490691325502	0.771258303783603	TRUE	TRUE
OTU_3337	OTUF_21	0.59573673989124	0.684981951156963	FALSE	TRUE
OTU_52	OTUF_21	0.772376753355435	0.663157894736842	TRUE	FALSE
OTU_100	OTUF_21	0.820900990803514	0.55	TRUE	FALSE
OTU_37	OTUF_21	0.813044744242665	0.673066126128505	TRUE	TRUE
OTU_840	OTUF_21	0.760436325165771	0.709771342198907	FALSE	TRUE
OTU_17	OTUF_23	0.848155860972857	0.7	TRUE	TRUE
OTU_2078	OTUF_74	0.70875035377634	0.718211956187191	FALSE	TRUE
OTU_526	OTUF_7	0.779310184424775	0.648863377145107	TRUE	FALSE
OTU_14	OTUF_7	-0.765103778075982	-0.668831168831169	TRUE	TRUE
OTU_82	OTUF_64	0.820319102397019	0.377337238099595	TRUE	FALSE
OTU_10	OTUF_25	0.784422727155527	0.565670179188701	TRUE	FALSE
OTU_466	OTUF_25	0.894858824174968	0.698310083274327	TRUE	TRUE
OTU_156	OTUF_25	0.814145840471266	0.374429940711329	TRUE	FALSE
OTU_26	OTUF_25	0.87211689899327	0.719116342738739	TRUE	TRUE
OTU_39	OTUF_25	0.787406863998276	0.720416733955265	TRUE	TRUE
OTU_9	OTUF_25	-0.794525000916474	-0.756827688017986	TRUE	TRUE
OTU_76	OTUF_25	0.810298808298808	0.422579203701175	TRUE	FALSE
OTU_1	OTUF_25	0.788974307030466	0.60858308933405	TRUE	FALSE
OTU_4293	OTUF_25	0.715539585407618	0.707412821790007	FALSE	TRUE
OTU_82	OTUF_25	0.802352970797733	0.459081628799725	TRUE	FALSE
OTU_49	OTUF_25	-0.77495092929999	-0.587776829869638	TRUE	FALSE
OTU_533	OTUF_25	0.804920951253551	0.481771985051858	TRUE	FALSE
OTU_67	OTUF_25	0.775335139954093	0.394018538607302	TRUE	FALSE
OTU_44	OTUF_25	0.822150745149003	0.702211256923904	TRUE	TRUE
OTU_104	OTUF_25	0.727572733582788	0.691808127191698	FALSE	TRUE
OTU_131	OTUF_25	0.885000201547811	0.753821496960544	TRUE	TRUE
OTU_18	OTUF_25	-0.88411945029453	-0.710013604223059	TRUE	TRUE
OTU_62	OTUF_25	-0.816993475290012	-0.601626302578519	TRUE	FALSE
OTU_166	OTUF_25	0.77492478075383	0.630689740014988	TRUE	FALSE
OTU_69	OTUF_25	-0.825605735028382	-0.673177083333333	TRUE	TRUE
OTU_14	OTUF_25	-0.88462227445445	-0.771131991399769	TRUE	TRUE
OTU_78	OTUF_25	0.8722924955291	0.650195608262874	TRUE	FALSE
OTU_36	OTUF_25	-0.793688656579447	-0.724317907604842	TRUE	TRUE
OTU_4462	OTUF_25	-0.929964342069589	-0.843953899525211	TRUE	TRUE
OTU_45	OTUF_25	-0.777281311371723	-0.50097943286812	TRUE	FALSE
OTU_52	OTUF_25	-0.849418544033007	-0.696344622534944	TRUE	TRUE
OTU_2249	OTUF_25	-0.832486404236657	-0.537061572425134	TRUE	FALSE
OTU_66	OTUF_25	-0.856608427272418	-0.578129349224908	TRUE	FALSE
OTU_61	OTUF_25	-0.816715013864497	-0.598958333333333	TRUE	FALSE
OTU_100	OTUF_25	-0.779620325499336	-0.513096037657327	TRUE	FALSE
OTU_37	OTUF_25	-0.855854482607816	-0.549189996135152	TRUE	FALSE
OTU_840	OTUF_25	-0.71593366729862	-0.816015014043648	FALSE	TRUE
OTU_780	OTUF_25	-0.568756753246596	-0.708809565721199	FALSE	TRUE
OTU_76	OTUF_43	0.769747324513114	0.295024136440339	TRUE	FALSE
OTU_82	OTUF_43	0.848537154053929	0.512583559999092	TRUE	FALSE
OTU_533	OTUF_43	0.825301700974204	0.305801184470328	TRUE	FALSE
OTU_44	OTUF_43	0.780076681264849	0.502597402597403	TRUE	FALSE
OTU_61	OTUF_43	-0.826814785208382	-0.563069396755649	TRUE	FALSE
OTU_57	OTUF_137	-0.84200171467277	-0.84209175430789	TRUE	TRUE
OTU_1	OTUF_137	-0.699327227477211	-0.667367568156643	FALSE	TRUE
OTU_44	OTUF_137	-0.803345208070584	-0.811876293544892	TRUE	TRUE
OTU_3	OTUF_137	0.801363531237596	0.766553102400396	TRUE	TRUE
OTU_526	OTUF_137	-0.618075891237007	-0.709085012343668	FALSE	TRUE
OTU_62	OTUF_137	0.771457201614606	0.714564943187586	TRUE	TRUE
OTU_78	OTUF_137	-0.729570287837558	-0.701524175975684	FALSE	TRUE
OTU_36	OTUF_137	0.74201002562467	0.725171058311943	FALSE	TRUE
OTU_55	OTUF_137	0.698820450347695	0.696517611864821	FALSE	TRUE
OTU_3337	OTUF_137	0.602577134694343	0.705465323031727	FALSE	TRUE
OTU_840	OTUF_137	0.743512736058753	0.728020644731943	FALSE	TRUE
OTU_57	OTUF_18	-0.77407124771234	-0.573292943662343	TRUE	FALSE
OTU_466	OTUF_18	-0.802163536943044	-0.644303092365974	TRUE	FALSE
OTU_156	OTUF_18	-0.808152705652381	-0.490849673202614	TRUE	FALSE
OTU_26	OTUF_18	-0.734013079317922	-0.780460166485781	FALSE	TRUE
OTU_9	OTUF_18	0.731941165953925	0.777854289469134	FALSE	TRUE
OTU_76	OTUF_18	-0.80777408141071	-0.480480647723959	TRUE	FALSE
OTU_23	OTUF_18	-0.764599029781304	-0.668407454769959	FALSE	TRUE
OTU_82	OTUF_18	-0.797237743224949	-0.599739119079802	TRUE	FALSE
OTU_533	OTUF_18	-0.77330882780845	-0.686779204964418	TRUE	TRUE
OTU_207	OTUF_18	-0.783551327528588	-0.645606030874298	TRUE	FALSE
OTU_131	OTUF_18	-0.782085864864056	-0.737051067612016	TRUE	TRUE
OTU_93	OTUF_18	-0.768179268219244	-0.687951532394812	TRUE	TRUE
OTU_18	OTUF_18	0.846211229305436	0.726388218390355	TRUE	TRUE
OTU_69	OTUF_18	0.742007223198157	0.689499037163545	FALSE	TRUE
OTU_14	OTUF_18	0.861963410011456	0.754401396319311	TRUE	TRUE
OTU_78	OTUF_18	-0.814862210987246	-0.717919118086253	TRUE	TRUE
OTU_88	OTUF_18	0.64965218363964	0.818245383227163	FALSE	TRUE
OTU_45	OTUF_18	0.887533201130229	0.608823529411765	TRUE	FALSE
OTU_52	OTUF_18	0.858593607574383	0.541642255542656	TRUE	FALSE
OTU_2249	OTUF_18	0.760988695759267	0.704238263748856	FALSE	TRUE
OTU_66	OTUF_18	0.781352550523792	0.483706690576443	TRUE	FALSE
OTU_61	OTUF_18	0.807441251920207	0.66275404139845	TRUE	FALSE
OTU_37	OTUF_18	0.831717123612959	0.793437132771167	TRUE	TRUE
OTU_10	OTUF_3	-0.646723898926622	-0.684981951156963	FALSE	TRUE
OTU_58	OTUF_3	-0.438319484470672	-0.669295341588483	FALSE	TRUE
OTU_59	OTUF_3	0.545148952757198	0.771258303783603	FALSE	TRUE
OTU_49	OTUF_3	0.499988825179367	0.767336651391483	FALSE	TRUE
OTU_533	OTUF_3	-0.464444895267321	-0.763868324115434	FALSE	TRUE
OTU_207	OTUF_3	-0.504073683195503	-0.707204648045643	FALSE	TRUE
OTU_14	OTUF_3	0.367516472194573	0.718969605222003	FALSE	TRUE
OTU_2249	OTUF_3	0.430169676540476	0.687596386085043	FALSE	TRUE
OTU_66	OTUF_3	0.545499584479506	0.752405944532652	FALSE	TRUE
OTU_100	OTUF_3	0.35307288267548	0.671052631578947	FALSE	TRUE
OTU_138	OTUF_3	0.604594084044997	0.741731027401109	FALSE	TRUE
OTU_466	OTUF_2433	0.80877783949508	0.488311688311688	TRUE	FALSE
OTU_156	OTUF_2433	0.866291510431479	0.662544231482503	TRUE	FALSE
OTU_76	OTUF_2433	0.850807581696502	0.553004883551846	TRUE	FALSE
OTU_11	OTUF_2433	-0.76572869476273	-0.675324675324675	TRUE	TRUE
OTU_1	OTUF_2433	0.789272379983703	0.501298701298701	TRUE	FALSE
OTU_58	OTUF_2433	0.797690270119278	0.638961038961039	TRUE	FALSE
OTU_59	OTUF_2433	-0.792859755206594	-0.653246753246753	TRUE	FALSE
OTU_82	OTUF_2433	0.861344130569444	0.561272235882911	TRUE	FALSE
OTU_533	OTUF_2433	0.853011976146365	0.509201054874903	TRUE	FALSE
OTU_67	OTUF_2433	0.859135486316679	0.571428571428571	TRUE	FALSE
OTU_131	OTUF_2433	0.784285522516335	0.507957155728276	TRUE	FALSE
OTU_69	OTUF_2433	-0.856765265882766	-0.69440890962475	TRUE	TRUE
OTU_78	OTUF_2433	0.81385636378276	0.477922077922078	TRUE	FALSE
OTU_4462	OTUF_2433	-0.842030976511955	-0.728571428571429	TRUE	TRUE
OTU_52	OTUF_2433	-0.787492107762984	-0.605241685850523	TRUE	FALSE
OTU_2249	OTUF_2433	-0.798378753544053	-0.581818181818182	TRUE	FALSE
OTU_66	OTUF_2433	-0.855184056413747	-0.70086731813301	TRUE	TRUE
OTU_61	OTUF_2433	-0.785267560905908	-0.592978394735741	TRUE	FALSE
OTU_37	OTUF_2433	-0.811382066976027	-0.380320690908166	TRUE	FALSE
OTU_466	OTUF_125	0.768546529541042	0.41948051948052	TRUE	FALSE
OTU_156	OTUF_125	0.823775740398875	0.532250380650153	TRUE	FALSE
OTU_76	OTUF_125	0.825110294811056	0.451135562897559	TRUE	FALSE
OTU_1	OTUF_125	0.790954891790199	0.664935064935065	TRUE	FALSE
OTU_82	OTUF_125	0.856822768817945	0.535575434722006	TRUE	FALSE
OTU_533	OTUF_125	0.797032880471273	0.339467369916602	TRUE	FALSE
OTU_44	OTUF_125	0.857917690982456	0.711688311688312	TRUE	TRUE
OTU_131	OTUF_125	0.822937914926385	0.545631727380757	TRUE	FALSE
OTU_18	OTUF_125	-0.773181469377601	-0.357142857142857	TRUE	FALSE
OTU_62	OTUF_125	-0.82263229656421	-0.612536570142921	TRUE	FALSE
OTU_78	OTUF_125	0.827842879798757	0.490909090909091	TRUE	FALSE
OTU_36	OTUF_125	-0.79237586760818	-0.563636363636364	TRUE	FALSE
OTU_4462	OTUF_125	-0.768896822521762	-0.407792207792208	TRUE	FALSE
OTU_66	OTUF_125	-0.781919254786512	-0.341566078190408	TRUE	FALSE
OTU_61	OTUF_125	-0.798692009054136	-0.491547879846733	TRUE	FALSE
OTU_100	OTUF_125	-0.770428616114708	-0.394779674140082	TRUE	FALSE
OTU_37	OTUF_125	-0.78139936900732	-0.245664833160024	TRUE	FALSE
OTU_156	OTUF_3229	-0.342861056918871	-0.779785581596205	FALSE	TRUE
OTU_18	OTUF_3229	0.427870574685621	0.686625680773704	FALSE	TRUE
OTU_69	OTUF_3229	0.420059070820375	0.707389638797578	FALSE	TRUE
OTU_23	OTUF_334	-0.768736069937842	-0.732120254903996	TRUE	TRUE
OTU_57	OTUF_1	0.86359266204761	0.766233766233766	TRUE	TRUE
OTU_466	OTUF_1	0.848675825755269	0.561038961038961	TRUE	FALSE
OTU_156	OTUF_1	0.912237548768655	0.699677978969723	TRUE	TRUE
OTU_26	OTUF_1	0.780401002424806	0.583116883116883	TRUE	FALSE
OTU_76	OTUF_1	0.952600704169323	0.72234609191222	TRUE	TRUE
OTU_11	OTUF_1	-0.824509158681828	-0.466233766233766	TRUE	FALSE
OTU_58	OTUF_1	0.822993971853537	0.680519480519481	TRUE	TRUE
OTU_59	OTUF_1	-0.776939291750866	-0.509090909090909	TRUE	FALSE
OTU_82	OTUF_1	0.876567385328284	0.641067565803613	TRUE	FALSE
OTU_533	OTUF_1	0.875373412629729	0.577936183494381	TRUE	FALSE
OTU_67	OTUF_1	0.874601860276136	0.572727272727273	TRUE	FALSE
OTU_44	OTUF_1	0.917404459834493	0.785714285714286	TRUE	TRUE
OTU_4756	OTUF_1	0.826505130238043	0.666233766233766	TRUE	TRUE
OTU_131	OTUF_1	0.815966310098344	0.53848654999839	TRUE	FALSE
OTU_93	OTUF_1	0.778654771963345	0.453246753246753	TRUE	FALSE
OTU_18	OTUF_1	-0.811745417140348	-0.496103896103896	TRUE	FALSE
OTU_62	OTUF_1	-0.951208460083611	-0.772328718875857	TRUE	TRUE
OTU_166	OTUF_1	0.827594107264561	0.720779220779221	TRUE	TRUE
OTU_69	OTUF_1	-0.803134590971677	-0.535761181208608	TRUE	FALSE
OTU_4994	OTUF_1	0.830387752577663	0.715584415584416	TRUE	TRUE
OTU_14	OTUF_1	-0.88223287131972	-0.5	TRUE	FALSE
OTU_78	OTUF_1	0.876268373693639	0.601298701298701	TRUE	FALSE
OTU_36	OTUF_1	-0.817780276187747	-0.603896103896104	TRUE	FALSE
OTU_45	OTUF_1	-0.861733325559743	-0.557006212308299	TRUE	FALSE
OTU_52	OTUF_1	-0.87364154088316	-0.605241685850523	TRUE	FALSE
OTU_2249	OTUF_1	-0.876900705258492	-0.558441558441558	TRUE	FALSE
OTU_66	OTUF_1	-0.877509510146945	-0.51366283297096	TRUE	FALSE
OTU_61	OTUF_1	-0.827358119456546	-0.539662354858186	TRUE	FALSE
OTU_100	OTUF_1	-0.913032429953119	-0.645765427235763	TRUE	FALSE
OTU_37	OTUF_1	-0.922150743632627	-0.537309715307219	TRUE	FALSE
OTU_57	OTUF_123	0.651991550599757	0.716758082452044	FALSE	TRUE
OTU_156	OTUF_123	0.761008476943175	0.682900475920089	FALSE	TRUE
OTU_26	OTUF_123	0.594706430082535	0.743559199629062	FALSE	TRUE
OTU_2078	OTUF_123	0.724764265872857	0.868631079788479	FALSE	TRUE
OTU_44	OTUF_123	0.670197525916653	0.812967221036211	FALSE	TRUE
OTU_93	OTUF_123	0.778843613877882	0.681710467682097	TRUE	TRUE
OTU_166	OTUF_123	0.54072409066563	0.665904680628984	FALSE	TRUE
OTU_4994	OTUF_123	0.634585154746646	0.743559199629062	FALSE	TRUE
OTU_243	OTUF_123	-0.446125499113198	-0.692537554550517	FALSE	TRUE
OTU_93	OTUF_1559	-0.119920830892137	-0.703896103896104	FALSE	TRUE
OTU_23	OTUF_2534	-0.665369890033372	-0.775248412452487	FALSE	TRUE
OTU_10	OTUF_95	-0.496499510516143	-0.671909776516563	FALSE	TRUE
OTU_5387	OTUF_95	-0.695057452605233	-0.784330478424003	FALSE	TRUE
OTU_26	OTUF_95	-0.642873894074313	-0.737270649718563	FALSE	TRUE
OTU_39	OTUF_95	-0.667429377741308	-0.772565521247643	FALSE	TRUE
OTU_9	OTUF_95	0.663538354134274	0.692825255941203	FALSE	TRUE
OTU_1	OTUF_95	-0.638987485914621	-0.699361343261403	FALSE	TRUE
OTU_2078	OTUF_95	-0.602395235204863	-0.678445863836763	FALSE	TRUE
OTU_533	OTUF_95	-0.573052819731461	-0.724333549484691	FALSE	TRUE
OTU_44	OTUF_95	-0.623625040004179	-0.713740735365843	FALSE	TRUE
OTU_207	OTUF_95	-0.487040500650642	-0.669295341588483	FALSE	TRUE
OTU_104	OTUF_95	-0.679654202495303	-0.789559348280163	FALSE	TRUE
OTU_131	OTUF_95	-0.687563429464301	-0.810084276059134	FALSE	TRUE
OTU_526	OTUF_95	-0.534948748070771	-0.702298856762936	FALSE	TRUE
OTU_18	OTUF_95	0.708893045500263	0.726812910006243	FALSE	TRUE
OTU_36	OTUF_95	0.706276992453535	0.794788218136323	FALSE	TRUE
OTU_88	OTUF_95	0.61283052020925	0.712433517901803	FALSE	TRUE
OTU_4462	OTUF_95	0.731286077418637	0.700668560725443	FALSE	TRUE
OTU_840	OTUF_95	0.659177136812264	0.744394334501293	FALSE	TRUE
OTU_780	OTUF_95	0.707754800542076	0.760928666126785	FALSE	TRUE
OTU_466	OTUF_13	0.787302952715341	0.493470864987652	TRUE	FALSE
OTU_156	OTUF_13	0.836308746978371	0.474507821992584	TRUE	FALSE
OTU_9	OTUF_13	-0.648769371445268	-0.693240571725281	FALSE	TRUE
OTU_76	OTUF_13	0.84488930813675	0.470350404312668	TRUE	FALSE
OTU_59	OTUF_13	-0.857022623098898	-0.657520160586765	TRUE	FALSE
OTU_49	OTUF_13	-0.778725772899218	-0.767327350382944	TRUE	TRUE
OTU_533	OTUF_13	0.827355317969773	0.547299250702473	TRUE	FALSE
OTU_67	OTUF_13	0.825091993000202	0.525222341555222	TRUE	FALSE
OTU_207	OTUF_13	0.853240168334719	0.781880110476414	TRUE	TRUE
OTU_131	OTUF_13	0.769222026335768	0.599503795910797	TRUE	FALSE
OTU_93	OTUF_13	0.796430548663614	0.509346603271437	TRUE	FALSE
OTU_166	OTUF_13	0.776816737212574	0.596663163832255	TRUE	FALSE
OTU_14	OTUF_13	-0.870755775053008	-0.703824397247804	TRUE	TRUE
OTU_45	OTUF_13	-0.853782984838393	-0.619846581456047	TRUE	FALSE
OTU_52	OTUF_13	-0.792002386155293	-0.531329766486612	TRUE	FALSE
OTU_2249	OTUF_13	-0.777951507524022	-0.488178952226391	TRUE	FALSE
OTU_66	OTUF_13	-0.838430585790442	-0.574788358294797	TRUE	FALSE
OTU_100	OTUF_13	-0.859847372765845	-0.723087877699825	TRUE	TRUE
OTU_37	OTUF_13	-0.828570638690455	-0.416872115503677	TRUE	FALSE
OTU_57	OTUF_9	0.771290927858935	0.572727272727273	TRUE	FALSE
OTU_466	OTUF_9	0.799677909993579	0.555844155844156	TRUE	FALSE
OTU_156	OTUF_9	0.807282677704764	0.50163132570455	TRUE	FALSE
OTU_26	OTUF_9	0.797058149292048	0.661038961038961	TRUE	FALSE
OTU_76	OTUF_9	0.83883580493568	0.564911687264685	TRUE	FALSE
OTU_11	OTUF_9	-0.789811469820979	-0.487012987012987	TRUE	FALSE
OTU_82	OTUF_9	0.791116330794299	0.538280361159996	TRUE	FALSE
OTU_533	OTUF_9	0.782742398717049	0.461507292159348	TRUE	FALSE
OTU_67	OTUF_9	0.78762490838352	0.509090909090909	TRUE	FALSE
OTU_44	OTUF_9	0.798111428159141	0.611688311688312	TRUE	FALSE
OTU_131	OTUF_9	0.766756985323152	0.564469013206997	TRUE	FALSE
OTU_18	OTUF_9	-0.789514089753558	-0.535064935064935	TRUE	FALSE
OTU_62	OTUF_9	-0.857125593937076	-0.665800619720566	TRUE	TRUE
OTU_166	OTUF_9	0.80688544459646	0.702597402597403	TRUE	TRUE
OTU_4917	OTUF_9	0.848544809240089	0.7	TRUE	TRUE
OTU_4994	OTUF_9	0.745521677071678	0.668831168831169	FALSE	TRUE
OTU_14	OTUF_9	-0.87277685541528	-0.628571428571429	TRUE	FALSE
OTU_78	OTUF_9	0.771483974416028	0.423376623376623	TRUE	FALSE
OTU_4462	OTUF_9	-0.787726494463591	-0.602597402597403	TRUE	FALSE
OTU_45	OTUF_9	-0.848660471968102	-0.678830962836547	TRUE	TRUE
OTU_52	OTUF_9	-0.795310370338524	-0.529423072936202	TRUE	FALSE
OTU_2249	OTUF_9	-0.909302220397258	-0.744155844155844	TRUE	TRUE
OTU_66	OTUF_9	-0.833906376084663	-0.577378043710324	TRUE	FALSE
OTU_61	OTUF_9	-0.782890695577823	-0.48634631498063	TRUE	FALSE
OTU_100	OTUF_9	-0.864716926448601	-0.639229339915563	TRUE	FALSE
OTU_37	OTUF_9	-0.854453394794622	-0.547162582947327	TRUE	FALSE
OTU_57	OTUF_69	-0.875962377696076	-0.746421171966843	TRUE	TRUE
OTU_466	OTUF_69	-0.840231244351054	-0.662759254268283	TRUE	FALSE
OTU_156	OTUF_69	-0.819642794945604	-0.603937672342356	TRUE	FALSE
OTU_26	OTUF_69	-0.811226915888848	-0.726812910006243	TRUE	TRUE
OTU_9	OTUF_69	0.854912716447214	0.819625349953084	TRUE	TRUE
OTU_76	OTUF_69	-0.830628552729341	-0.611228979492117	TRUE	FALSE
OTU_1	OTUF_69	-0.796984131943683	-0.571254031785482	TRUE	FALSE
OTU_82	OTUF_69	-0.771644560097285	-0.582650064025543	TRUE	FALSE
OTU_533	OTUF_69	-0.772091766879155	-0.670679212485825	TRUE	TRUE
OTU_67	OTUF_69	-0.797494218728821	-0.626157165275163	TRUE	FALSE
OTU_44	OTUF_69	-0.80838084986375	-0.643150992307683	TRUE	FALSE
OTU_4756	OTUF_69	-0.816122848020222	-0.720276822686043	TRUE	TRUE
OTU_131	OTUF_69	-0.864099990069867	-0.713972582289407	TRUE	TRUE
OTU_18	OTUF_69	0.862898822808549	0.708511865509683	TRUE	TRUE
OTU_62	OTUF_69	0.833901720886441	0.684550635217041	TRUE	TRUE
OTU_69	OTUF_69	0.824326743247974	0.700271377925179	TRUE	TRUE
OTU_14	OTUF_69	0.842712109168892	0.707204648045643	TRUE	TRUE
OTU_78	OTUF_69	-0.915391503185129	-0.815703697560963	TRUE	TRUE
OTU_36	OTUF_69	0.806894724084449	0.661452036804243	TRUE	FALSE
OTU_88	OTUF_69	0.797985281333463	0.830083089665403	TRUE	TRUE
OTU_4462	OTUF_69	0.816489006948751	0.679753081300803	TRUE	TRUE
OTU_45	OTUF_69	0.829936744702958	0.666233089142057	TRUE	TRUE
OTU_52	OTUF_69	0.837515773807595	0.671052631578947	TRUE	TRUE
OTU_2249	OTUF_69	0.840771828544611	0.745113954502803	TRUE	TRUE
OTU_66	OTUF_69	0.773497509263068	0.493890369565809	TRUE	FALSE
OTU_61	OTUF_69	0.85328551181473	0.746083524144583	TRUE	TRUE
OTU_100	OTUF_69	0.799352631330236	0.642105263157895	TRUE	FALSE
OTU_37	OTUF_69	0.877708063657389	0.812571973489129	TRUE	TRUE
OTU_57	OTUF_4	0.834404083437469	0.72987012987013	TRUE	TRUE
OTU_10	OTUF_4	0.820346280089475	0.584415584415584	TRUE	FALSE
OTU_466	OTUF_4	0.93584277990598	0.776623376623377	TRUE	TRUE
OTU_156	OTUF_4	0.88764111368083	0.489253409875477	TRUE	FALSE
OTU_26	OTUF_4	0.803857542483148	0.661038961038961	TRUE	FALSE
OTU_39	OTUF_4	0.797391226254399	0.623376623376623	TRUE	FALSE
OTU_76	OTUF_4	0.950640565909271	0.743513742957267	TRUE	TRUE
OTU_11	OTUF_4	-0.833471899492242	-0.480519480519481	TRUE	FALSE
OTU_58	OTUF_4	0.77594571584227	0.61038961038961	TRUE	FALSE
OTU_82	OTUF_4	0.870297598397292	0.578854257729845	TRUE	FALSE
OTU_49	OTUF_4	-0.829220874356777	-0.596103896103896	TRUE	FALSE
OTU_533	OTUF_4	0.910875398604506	0.624227188483008	TRUE	FALSE
OTU_67	OTUF_4	0.916800078937473	0.623376623376623	TRUE	FALSE
OTU_44	OTUF_4	0.897955455634409	0.764935064935065	TRUE	TRUE
OTU_207	OTUF_4	0.783960495585999	0.666233766233766	TRUE	TRUE
OTU_4756	OTUF_4	0.8675753069409	0.709090909090909	TRUE	TRUE
OTU_131	OTUF_4	0.881490623792053	0.639818156511959	TRUE	FALSE
OTU_93	OTUF_4	0.80751865243017	0.464935064935065	TRUE	FALSE
OTU_18	OTUF_4	-0.84048802819282	-0.425974025974026	TRUE	FALSE
OTU_62	OTUF_4	-0.932945654782275	-0.758687925691338	TRUE	TRUE
OTU_166	OTUF_4	0.844990139915689	0.767532467532468	TRUE	TRUE
OTU_4917	OTUF_4	0.766836116089863	0.511688311688312	TRUE	FALSE
OTU_69	OTUF_4	-0.829501979201168	-0.617685827849731	TRUE	FALSE
OTU_4994	OTUF_4	0.812719718898581	0.711688311688312	TRUE	TRUE
OTU_14	OTUF_4	-0.909952451473041	-0.646753246753247	TRUE	FALSE
OTU_78	OTUF_4	0.900441440352156	0.605194805194805	TRUE	FALSE
OTU_36	OTUF_4	-0.831050757469711	-0.596103896103896	TRUE	FALSE
OTU_88	OTUF_4	-0.768629337987357	-0.514285714285714	TRUE	FALSE
OTU_4462	OTUF_4	-0.833938504224295	-0.588311688311688	TRUE	FALSE
OTU_45	OTUF_4	-0.848806215556617	-0.564172374104079	TRUE	FALSE
OTU_52	OTUF_4	-0.848188633972206	-0.592169511210122	TRUE	FALSE
OTU_2249	OTUF_4	-0.905305524966803	-0.605194805194805	TRUE	FALSE
OTU_66	OTUF_4	-0.8905740757234	-0.55110373000337	TRUE	FALSE
OTU_61	OTUF_4	-0.851175934000245	-0.605982306900999	TRUE	FALSE
OTU_100	OTUF_4	-0.902866648636267	-0.700668560725443	TRUE	TRUE
OTU_37	OTUF_4	-0.956398972073654	-0.695612455391619	TRUE	TRUE
OTU_840	OTUF_4	-0.731735642197373	-0.830830303518085	FALSE	TRUE
OTU_57	OTUF_2	0.835002832376716	0.703896103896104	TRUE	TRUE
OTU_10	OTUF_2	0.835382232341283	0.628571428571429	TRUE	FALSE
OTU_466	OTUF_2	0.898044996165727	0.692207792207792	TRUE	TRUE
OTU_156	OTUF_2	0.857670019901485	0.424106484459302	TRUE	FALSE
OTU_26	OTUF_2	0.809700017186092	0.709090909090909	TRUE	TRUE
OTU_39	OTUF_2	0.790694186137691	0.645454545454546	TRUE	FALSE
OTU_76	OTUF_2	0.917874839989561	0.611215923925725	TRUE	FALSE
OTU_11	OTUF_2	-0.799031717966406	-0.309090909090909	TRUE	FALSE
OTU_4293	OTUF_2	0.665623141964812	0.724675324675325	FALSE	TRUE
OTU_82	OTUF_2	0.846234128468017	0.559919772663916	TRUE	FALSE
OTU_49	OTUF_2	-0.801743620382004	-0.461038961038961	TRUE	FALSE
OTU_533	OTUF_2	0.891786608698803	0.611602368940655	TRUE	FALSE
OTU_67	OTUF_2	0.867420840405173	0.474025974025974	TRUE	FALSE
OTU_44	OTUF_2	0.882848401050683	0.767532467532468	TRUE	TRUE
OTU_207	OTUF_2	0.796300057740901	0.672727272727273	TRUE	TRUE
OTU_4756	OTUF_2	0.826924183327759	0.737662337662338	TRUE	TRUE
OTU_131	OTUF_2	0.867504110174301	0.703475191373047	TRUE	TRUE
OTU_93	OTUF_2	0.794674212098193	0.442857142857143	TRUE	FALSE
OTU_18	OTUF_2	-0.856198774393	-0.471428571428571	TRUE	FALSE
OTU_62	OTUF_2	-0.906812074287207	-0.621630432265933	TRUE	FALSE
OTU_166	OTUF_2	0.787204203228629	0.687012987012987	TRUE	TRUE
OTU_4917	OTUF_2	0.81759011670256	0.592207792207792	TRUE	FALSE
OTU_69	OTUF_2	-0.773355201394534	-0.544863919724289	TRUE	FALSE
OTU_4994	OTUF_2	0.77556057124535	0.688311688311688	TRUE	TRUE
OTU_14	OTUF_2	-0.919940108053395	-0.612987012987013	TRUE	FALSE
OTU_78	OTUF_2	0.844827986123505	0.532467532467532	TRUE	FALSE
OTU_36	OTUF_2	-0.809706790276673	-0.642857142857143	TRUE	FALSE
OTU_88	OTUF_2	-0.823528232269466	-0.627272727272727	TRUE	FALSE
OTU_4462	OTUF_2	-0.872134869961497	-0.597402597402597	TRUE	FALSE
OTU_45	OTUF_2	-0.832058163453588	-0.455377008659066	TRUE	FALSE
OTU_52	OTUF_2	-0.859604948416258	-0.488899331550962	TRUE	FALSE
OTU_2249	OTUF_2	-0.918062734702629	-0.572727272727273	TRUE	FALSE
OTU_66	OTUF_2	-0.895536174759196	-0.493957097690744	TRUE	FALSE
OTU_61	OTUF_2	-0.820095336107877	-0.482445141331053	TRUE	FALSE
OTU_100	OTUF_2	-0.864129252561855	-0.526808638008122	TRUE	FALSE
OTU_37	OTUF_2	-0.944434331864881	-0.691014450492902	TRUE	TRUE
OTU_840	OTUF_2	-0.690116493260645	-0.795109892379568	FALSE	TRUE
OTU_10	OTUF_11	0.959994942814235	-0.0363636363636364	TRUE	FALSE
OTU_25	OTUF_11	0.921293059794291	0.368831168831169	TRUE	FALSE
OTU_5387	OTUF_11	0.777011560823411	0.0103896103896104	TRUE	FALSE
OTU_156	OTUF_11	0.766498633364974	-0.291858225864466	TRUE	FALSE
OTU_39	OTUF_11	0.872857688835675	-0.061038961038961	TRUE	FALSE
OTU_533	OTUF_11	0.795305787121461	-0.350689431732027	TRUE	FALSE
OTU_4756	OTUF_11	0.845403928492044	-0.0844155844155844	TRUE	FALSE
OTU_104	OTUF_11	0.862315933285621	-0.00779220779220779	TRUE	FALSE
OTU_18	OTUF_11	-0.836253959038701	0.201298701298701	TRUE	FALSE
OTU_472	OTUF_11	0.182269438380263	0.762337662337662	FALSE	TRUE
OTU_36	OTUF_11	-0.841026070975059	0.102597402597403	TRUE	FALSE
OTU_4462	OTUF_11	-0.832477418196407	0.197402597402597	TRUE	FALSE
OTU_45	OTUF_11	-0.625107693185761	0.671013331786606	FALSE	TRUE
OTU_66	OTUF_11	-0.825959333203472	0.264056852754892	TRUE	FALSE
OTU_100	OTUF_11	-0.550410472619071	0.681060298764843	FALSE	TRUE
OTU_37	OTUF_11	-0.81088265545192	0.432212460479401	TRUE	FALSE
OTU_57	OTUF_10	0.785718895899514	0.597402597402597	TRUE	FALSE
OTU_76	OTUF_10	0.798077167740608	0.5318372325068	TRUE	FALSE
OTU_44	OTUF_10	0.832261955551953	0.712987012987013	TRUE	TRUE
OTU_62	OTUF_10	-0.874671613173956	-0.600194900118832	TRUE	FALSE
OTU_14	OTUF_10	-0.794663360200778	-0.345454545454545	TRUE	FALSE
OTU_2249	OTUF_10	-0.796886205962515	-0.463636363636364	TRUE	FALSE
OTU_100	OTUF_10	-0.785801840352301	-0.389550804283922	TRUE	FALSE
OTU_5387	OTUF_101	0.773353791567253	0.577922077922078	TRUE	FALSE
OTU_88	OTUF_101	-0.819870174924727	-0.545454545454545	TRUE	FALSE
OTU_243	OTUF_101	-0.688267435444005	-0.685948528467845	FALSE	TRUE
OTU_10	OTUF_16	0.795519156474424	0.727272727272727	TRUE	TRUE
OTU_466	OTUF_16	0.848466005720141	0.535064935064935	TRUE	FALSE
OTU_156	OTUF_16	0.906415135649557	0.581762043966446	TRUE	FALSE
OTU_26	OTUF_16	0.78257515997774	0.549350649350649	TRUE	FALSE
OTU_39	OTUF_16	0.81819807079054	0.727272727272727	TRUE	TRUE
OTU_9	OTUF_16	-0.709762891189948	-0.67012987012987	FALSE	TRUE
OTU_76	OTUF_16	0.864634895375592	0.432613868233143	TRUE	FALSE
OTU_11	OTUF_16	-0.879677929656907	-0.583116883116883	TRUE	FALSE
OTU_58	OTUF_16	0.787121015351871	0.636363636363636	TRUE	FALSE
OTU_59	OTUF_16	-0.76919190767128	-0.594805194805195	TRUE	FALSE
OTU_82	OTUF_16	0.838876908285623	0.526108192189042	TRUE	FALSE
OTU_49	OTUF_16	-0.852167432480234	-0.683116883116883	TRUE	TRUE
OTU_533	OTUF_16	0.885851615676844	0.718211956187191	TRUE	TRUE
OTU_67	OTUF_16	0.89612993063579	0.568831168831169	TRUE	FALSE
OTU_44	OTUF_16	0.786988142788205	0.438961038961039	TRUE	FALSE
OTU_207	OTUF_16	0.756156526891994	0.68961038961039	FALSE	TRUE
OTU_4756	OTUF_16	0.816303510190853	0.618181818181818	TRUE	FALSE
OTU_104	OTUF_16	0.758533466106904	0.775324675324676	FALSE	TRUE
OTU_131	OTUF_16	0.843748853542006	0.663202373399705	TRUE	FALSE
OTU_2865	OTUF_16	0.777947192775369	0.538961038961039	TRUE	FALSE
OTU_93	OTUF_16	0.780857059033051	0.448051948051948	TRUE	FALSE
OTU_18	OTUF_16	-0.890529394970882	-0.688311688311688	TRUE	TRUE
OTU_62	OTUF_16	-0.836854097060249	-0.479376446198808	TRUE	FALSE
OTU_166	OTUF_16	0.79520527149988	0.47012987012987	TRUE	FALSE
OTU_4917	OTUF_16	0.793920947908562	0.497402597402597	TRUE	FALSE
OTU_69	OTUF_16	-0.834059145412179	-0.70351164814043	TRUE	TRUE
OTU_14	OTUF_16	-0.948438423312997	-0.692207792207792	TRUE	TRUE
OTU_78	OTUF_16	0.885858734397002	0.584415584415584	TRUE	FALSE
OTU_36	OTUF_16	-0.779459784677042	-0.615584415584416	TRUE	FALSE
OTU_220	OTUF_16	0.643039068004779	0.674879146278488	FALSE	TRUE
OTU_4462	OTUF_16	-0.831079031858026	-0.801298701298701	TRUE	TRUE
OTU_45	OTUF_16	-0.853338450409574	-0.522478341837727	TRUE	FALSE
OTU_52	OTUF_16	-0.861444883199129	-0.569946814321442	TRUE	FALSE
OTU_2249	OTUF_16	-0.869644130831535	-0.614285714285714	TRUE	FALSE
OTU_66	OTUF_16	-0.896559675304678	-0.706122180874401	TRUE	TRUE
OTU_61	OTUF_16	-0.778721829487204	-0.449935360917909	TRUE	FALSE
OTU_100	OTUF_16	-0.80204607667302	-0.481056026766722	TRUE	FALSE
OTU_37	OTUF_16	-0.908062836703746	-0.589201484878454	TRUE	FALSE
OTU_840	OTUF_16	-0.662327567035282	-0.714408222770328	FALSE	TRUE
OTU_57	OTUF_36	0.847397009640619	0.651948051948052	TRUE	FALSE
OTU_466	OTUF_36	0.837809852328305	0.537662337662338	TRUE	FALSE
OTU_26	OTUF_36	0.784012775475441	0.588311688311688	TRUE	FALSE
OTU_39	OTUF_36	0.812027198674725	0.584415584415584	TRUE	FALSE
OTU_9	OTUF_36	-0.79840226117889	-0.520779220779221	TRUE	FALSE
OTU_1	OTUF_36	0.750800519919356	0.701298701298701	FALSE	TRUE
OTU_2078	OTUF_36	0.815972661416574	0.685714285714286	TRUE	TRUE
OTU_533	OTUF_36	0.780090854264947	0.490965204424838	TRUE	FALSE
OTU_44	OTUF_36	0.832175849072285	0.581818181818182	TRUE	FALSE
OTU_207	OTUF_36	0.792426518138342	0.462337662337662	TRUE	FALSE
OTU_131	OTUF_36	0.86529878575589	0.663202373399705	TRUE	FALSE
OTU_18	OTUF_36	-0.837876675003172	-0.52987012987013	TRUE	FALSE
OTU_62	OTUF_36	-0.802538878578269	-0.339071144872327	TRUE	FALSE
OTU_14	OTUF_36	-0.793565649212193	-0.228571428571429	TRUE	FALSE
OTU_78	OTUF_36	0.827266890881617	0.62987012987013	TRUE	FALSE
OTU_36	OTUF_36	-0.870108241784355	-0.632467532467533	TRUE	FALSE
OTU_88	OTUF_36	-0.90329204328399	-0.777922077922078	TRUE	TRUE
OTU_4462	OTUF_36	-0.782988639386408	-0.383116883116883	TRUE	FALSE
OTU_2249	OTUF_36	-0.804808806759431	-0.353246753246753	TRUE	FALSE
OTU_61	OTUF_36	-0.81850506870412	-0.421326754154342	TRUE	FALSE
OTU_37	OTUF_36	-0.877989849738205	-0.460457347714377	TRUE	FALSE
OTU_10	OTUF_60	0.76509286437403	0.387012987012987	TRUE	FALSE
OTU_5387	OTUF_60	0.772888266276478	0.476623376623377	TRUE	FALSE
OTU_4756	OTUF_60	0.767931907365827	0.432467532467532	TRUE	FALSE
OTU_104	OTUF_60	0.770814159912249	0.575324675324675	TRUE	FALSE
OTU_18	OTUF_60	-0.796086725111867	-0.432467532467532	TRUE	FALSE
OTU_69	OTUF_60	-0.842753125997897	-0.525358051476402	TRUE	FALSE
OTU_4462	OTUF_60	-0.811205711369449	-0.602597402597403	TRUE	FALSE
OTU_66	OTUF_60	-0.778420191326513	-0.466369068298442	TRUE	FALSE
OTU_10	OTUF_52	0.790084473397642	0.457142857142857	TRUE	FALSE
OTU_5387	OTUF_52	0.823016485487095	0.593506493506494	TRUE	FALSE
OTU_156	OTUF_52	0.796897139661947	0.477526963300565	TRUE	FALSE
OTU_82	OTUF_52	0.791274161880453	0.450370251925323	TRUE	FALSE
OTU_4756	OTUF_52	0.80296398649848	0.509090909090909	TRUE	FALSE
OTU_18	OTUF_52	-0.801706340189212	-0.401298701298701	TRUE	FALSE
OTU_69	OTUF_52	-0.877034957956759	-0.577373700137432	TRUE	FALSE
OTU_78	OTUF_52	0.770204237302988	0.412987012987013	TRUE	FALSE
OTU_4462	OTUF_52	-0.784337973754123	-0.524675324675325	TRUE	FALSE
OTU_66	OTUF_52	-0.81640842550845	-0.488702234949353	TRUE	FALSE
OTU_37	OTUF_52	-0.777909129285565	-0.373095254638753	TRUE	FALSE
OTU_57	OTUF_28	0.782382448283957	0.609090909090909	TRUE	FALSE
OTU_10	OTUF_28	0.90476147890681	0.788311688311688	TRUE	TRUE
OTU_466	OTUF_28	0.920682221250858	0.733766233766234	TRUE	TRUE
OTU_156	OTUF_28	0.818541015345932	0.370034536363876	TRUE	FALSE
OTU_39	OTUF_28	0.875681589435054	0.771428571428571	TRUE	TRUE
OTU_76	OTUF_28	0.857819741255031	0.574172534596893	TRUE	FALSE
OTU_11	OTUF_28	-0.774317243681364	-0.528571428571429	TRUE	FALSE
OTU_82	OTUF_28	0.835632545417382	0.586969037043815	TRUE	FALSE
OTU_533	OTUF_28	0.880220083823998	0.677531982106276	TRUE	TRUE
OTU_67	OTUF_28	0.861291526546127	0.518181818181818	TRUE	FALSE
OTU_44	OTUF_28	0.819781221575947	0.563636363636364	TRUE	FALSE
OTU_207	OTUF_28	0.857748005649254	0.742857142857143	TRUE	TRUE
OTU_4756	OTUF_28	0.782258601414738	0.557142857142857	TRUE	FALSE
OTU_104	OTUF_28	0.836688162637349	0.775324675324676	TRUE	TRUE
OTU_131	OTUF_28	0.854628226171555	0.613835693303351	TRUE	FALSE
OTU_93	OTUF_28	0.815794827252122	0.566233766233766	TRUE	FALSE
OTU_18	OTUF_28	-0.813016807092067	-0.516883116883117	TRUE	FALSE
OTU_62	OTUF_28	-0.798385890701015	-0.467034776174719	TRUE	FALSE
OTU_14	OTUF_28	-0.85305261594097	-0.548051948051948	TRUE	FALSE
OTU_78	OTUF_28	0.862877609815002	0.597402597402597	TRUE	FALSE
OTU_36	OTUF_28	-0.843439068099196	-0.703896103896104	TRUE	TRUE
OTU_88	OTUF_28	-0.784725565568293	-0.590909090909091	TRUE	FALSE
OTU_4462	OTUF_28	-0.835132121322507	-0.663636363636364	TRUE	FALSE
OTU_45	OTUF_28	-0.781645496117673	-0.347884581722376	TRUE	FALSE
OTU_52	OTUF_28	-0.808398482886164	-0.573868466713562	TRUE	FALSE
OTU_2249	OTUF_28	-0.812953646350576	-0.44025974025974	TRUE	FALSE
OTU_66	OTUF_28	-0.8997999106196	-0.679847867167446	TRUE	TRUE
OTU_61	OTUF_28	-0.82944021345716	-0.53836196364166	TRUE	FALSE
OTU_100	OTUF_28	-0.804336482823994	-0.520272550687922	TRUE	FALSE
OTU_37	OTUF_28	-0.928520481938894	-0.67196557305536	TRUE	TRUE
OTU_840	OTUF_28	-0.70729281849473	-0.75409756847979	FALSE	TRUE
OTU_10	OTUF_5	0.839167210424154	0.258441558441558	TRUE	FALSE
OTU_466	OTUF_5	0.835326548015861	0.12987012987013	TRUE	FALSE
OTU_39	OTUF_5	0.811049267011122	0.228571428571429	TRUE	FALSE
OTU_76	OTUF_5	0.768978297684621	-0.130974840841227	TRUE	FALSE
OTU_533	OTUF_5	0.842082327228432	0.0420827318078432	TRUE	FALSE
OTU_67	OTUF_5	0.820504706060177	-0.0675324675324675	TRUE	FALSE
OTU_4756	OTUF_5	0.79420807805141	0.280519480519481	TRUE	FALSE
OTU_104	OTUF_5	0.814855793375062	0.290909090909091	TRUE	FALSE
OTU_131	OTUF_5	0.86190703033063	0.212406636730366	TRUE	FALSE
OTU_18	OTUF_5	-0.773225238814796	0.0298701298701299	TRUE	FALSE
OTU_78	OTUF_5	0.80953681105976	0.181818181818182	TRUE	FALSE
OTU_36	OTUF_5	-0.806915948321322	-0.222077922077922	TRUE	FALSE
OTU_4462	OTUF_5	-0.80852595334194	-0.124675324675325	TRUE	FALSE
OTU_37	OTUF_5	-0.84793355025853	-0.0551760587846044	TRUE	FALSE
OTU_156	OTUF_928	0.787566511140023	0.463609049235663	TRUE	FALSE
OTU_26	OTUF_928	0.854880080641159	0.752957259287043	TRUE	TRUE
OTU_76	OTUF_928	0.77437943014631	0.392837797277069	TRUE	FALSE
OTU_49	OTUF_928	-0.769392346176114	-0.278437319840521	TRUE	FALSE
OTU_533	OTUF_928	0.780393952996408	0.489948814173855	TRUE	FALSE
OTU_44	OTUF_928	0.808519183516086	0.631386035131323	TRUE	FALSE
OTU_4756	OTUF_928	0.828872595369515	0.641843774843643	TRUE	FALSE
OTU_131	OTUF_928	0.819000230203907	0.606745930736785	TRUE	FALSE
OTU_93	OTUF_928	0.779634473873298	0.552952987288922	TRUE	FALSE
OTU_18	OTUF_928	-0.77299169875406	-0.495435418871162	TRUE	FALSE
OTU_62	OTUF_928	-0.813620221106806	-0.553786426006527	TRUE	FALSE
OTU_166	OTUF_928	0.76906089034996	0.586940641353962	TRUE	FALSE
OTU_69	OTUF_928	-0.810569270093291	-0.43979660370628	TRUE	FALSE
OTU_4994	OTUF_928	0.841207798731525	0.683674733692923	TRUE	TRUE
OTU_14	OTUF_928	-0.79494593883018	-0.549031334896802	TRUE	FALSE
OTU_78	OTUF_928	0.837914162984059	0.575175684177602	TRUE	FALSE
OTU_100	OTUF_928	-0.782059730496741	-0.476315789473684	TRUE	FALSE
OTU_37	OTUF_928	-0.838466913575587	-0.608933106251821	TRUE	FALSE
OTU_57	OTUF_15	0.79498917076909	0.601298701298701	TRUE	FALSE
OTU_10	OTUF_15	0.799066793702201	0.606493506493507	TRUE	FALSE
OTU_466	OTUF_15	0.895750721516078	0.649350649350649	TRUE	FALSE
OTU_156	OTUF_15	0.912099926047911	0.566126781866564	TRUE	FALSE
OTU_26	OTUF_15	0.841801773038631	0.696103896103896	TRUE	TRUE
OTU_39	OTUF_15	0.795499980688999	0.663636363636364	TRUE	FALSE
OTU_9	OTUF_15	-0.782228416446595	-0.753246753246753	TRUE	TRUE
OTU_76	OTUF_15	0.917332709779431	0.633706553161087	TRUE	FALSE
OTU_11	OTUF_15	-0.848868062453961	-0.631168831168831	TRUE	FALSE
OTU_59	OTUF_15	-0.818844466621992	-0.701298701298701	TRUE	TRUE
OTU_82	OTUF_15	0.849039416688985	0.522050802532057	TRUE	FALSE
OTU_49	OTUF_15	-0.853197344427576	-0.738961038961039	TRUE	TRUE
OTU_533	OTUF_15	0.919991940356404	0.615810642121439	TRUE	FALSE
OTU_67	OTUF_15	0.902585271317925	0.620779220779221	TRUE	FALSE
OTU_44	OTUF_15	0.782159117518071	0.522077922077922	TRUE	FALSE
OTU_207	OTUF_15	0.800917492972131	0.636363636363636	TRUE	FALSE
OTU_4756	OTUF_15	0.820003983902627	0.616883116883117	TRUE	FALSE
OTU_131	OTUF_15	0.915874886268815	0.741149763025528	TRUE	TRUE
OTU_2865	OTUF_15	0.803778878014696	0.635064935064935	TRUE	FALSE
OTU_526	OTUF_15	0.746959624146612	0.693163286428106	FALSE	TRUE
OTU_93	OTUF_15	0.858969834571014	0.566233766233766	TRUE	FALSE
OTU_18	OTUF_15	-0.891786448675415	-0.703896103896104	TRUE	TRUE
OTU_62	OTUF_15	-0.854305550926027	-0.638519033351528	TRUE	FALSE
OTU_166	OTUF_15	0.806993029248442	0.564935064935065	TRUE	FALSE
OTU_4917	OTUF_15	0.80671217108077	0.585714285714286	TRUE	FALSE
OTU_69	OTUF_15	-0.839237239985754	-0.673602650160338	TRUE	TRUE
OTU_14	OTUF_15	-0.936800697643429	-0.753246753246753	TRUE	TRUE
OTU_78	OTUF_15	0.869435097295853	0.476623376623377	TRUE	FALSE
OTU_36	OTUF_15	-0.785170715349183	-0.616883116883117	TRUE	FALSE
OTU_88	OTUF_15	-0.77408164732149	-0.553246753246753	TRUE	FALSE
OTU_4462	OTUF_15	-0.88154570204259	-0.822077922077922	TRUE	TRUE
OTU_45	OTUF_15	-0.877058475801744	-0.677528024328224	TRUE	TRUE
OTU_52	OTUF_15	-0.864869463894655	-0.641843774843643	TRUE	FALSE
OTU_2249	OTUF_15	-0.912215983136845	-0.68961038961039	TRUE	TRUE
OTU_66	OTUF_15	-0.915097419876991	-0.720573053413226	TRUE	TRUE
OTU_61	OTUF_15	-0.840047537609101	-0.589077221086164	TRUE	FALSE
OTU_100	OTUF_15	-0.84431634037688	-0.584326206425883	TRUE	FALSE
OTU_138	OTUF_15	-0.738367531203807	-0.72234609191222	FALSE	TRUE
OTU_37	OTUF_15	-0.930321652453405	-0.586574053507758	TRUE	FALSE
OTU_780	OTUF_15	-0.509445791874104	-0.672494013527512	FALSE	TRUE
OTU_57	OTUF_3295	0.782463458187736	0.664499911644657	TRUE	FALSE
OTU_466	OTUF_3295	0.773962636413123	0.539662354858186	TRUE	FALSE
OTU_76	OTUF_3295	0.781050079804067	0.451722597059876	TRUE	FALSE
OTU_44	OTUF_3295	0.798906107441284	0.672302258943812	TRUE	TRUE
OTU_62	OTUF_3295	-0.774589603471752	-0.559349859694623	TRUE	FALSE
OTU_45	OTUF_3295	-0.79128884873423	-0.44814175830781	TRUE	FALSE
OTU_52	OTUF_3295	-0.797056071742647	-0.492153342242742	TRUE	FALSE
OTU_2249	OTUF_3295	-0.806192572714897	-0.39141775617425	TRUE	FALSE
OTU_61	OTUF_3295	-0.820303820897616	-0.506510416666667	TRUE	FALSE
OTU_100	OTUF_3295	-0.772470561771673	-0.517022793047562	TRUE	FALSE
OTU_37	OTUF_3295	-0.794552002683994	-0.463029649436104	TRUE	FALSE
OTU_57	OTUF_2861	0.781474954232006	0.63329052244804	TRUE	FALSE
OTU_76	OTUF_2861	0.789157856058952	0.396085209738718	TRUE	FALSE
OTU_82	OTUF_2861	0.772521876293543	0.422517605267004	TRUE	FALSE
OTU_44	OTUF_2861	0.768789024561486	0.617685827849731	TRUE	FALSE
OTU_45	OTUF_2861	-0.791239404332198	-0.360078967373961	TRUE	FALSE
OTU_52	OTUF_2861	-0.797968415761159	-0.348172311267472	TRUE	FALSE
OTU_2249	OTUF_2861	-0.78915067894659	-0.232770027758109	TRUE	FALSE
OTU_61	OTUF_2861	-0.823932902307828	-0.447916666666667	TRUE	FALSE
OTU_37	OTUF_2861	-0.770844905711025	-0.279527842344239	TRUE	FALSE
OTU_10	OTUF_104	-0.766071057471567	-0.711377043615792	TRUE	TRUE
OTU_466	OTUF_104	-0.773587645829015	-0.590515200563801	TRUE	FALSE
OTU_58	OTUF_104	-0.738571064919188	-0.68378901422349	FALSE	TRUE
OTU_82	OTUF_104	-0.708955056653115	-0.68883792271991	FALSE	TRUE
OTU_533	OTUF_104	-0.859007747033063	-0.896792274593881	TRUE	TRUE
OTU_67	OTUF_104	-0.773738621531157	-0.724514200469269	TRUE	TRUE
OTU_93	OTUF_104	-0.71071947180731	-0.699553602447662	FALSE	TRUE
OTU_37	OTUF_104	0.810631860956544	0.737873754152824	TRUE	TRUE
OTU_10	OTUF_143	-0.695914549514265	-0.687730161279533	FALSE	TRUE
OTU_533	OTUF_143	-0.810484405760388	-0.886859448767683	TRUE	TRUE
OTU_67	OTUF_143	-0.736524076345551	-0.786258837680612	FALSE	TRUE
OTU_14	OTUF_143	0.648878028900546	0.670651857370012	FALSE	TRUE
OTU_37	OTUF_143	0.750657200469586	0.740531561461794	FALSE	TRUE
OTU_466	OTUF_120	0.829621312041307	0.733766233766234	TRUE	TRUE
OTU_67	OTUF_120	0.766608117854828	0.581818181818182	TRUE	FALSE
OTU_57	OTUF_2077	0.78663216830198	0.744397570926604	TRUE	TRUE
OTU_466	OTUF_2077	0.943913364290258	0.928223498127501	TRUE	TRUE
OTU_26	OTUF_2077	0.756725496208776	0.675544043423794	FALSE	TRUE
OTU_39	OTUF_2077	0.732985048989438	0.702176068212616	FALSE	TRUE
OTU_76	OTUF_2077	0.870947924719688	0.795368170733751	TRUE	TRUE
OTU_82	OTUF_2077	0.767176131637896	0.610159047523707	TRUE	FALSE
OTU_533	OTUF_2077	0.818787797983151	0.663719933315909	TRUE	FALSE
OTU_67	OTUF_2077	0.8539442517096	0.741799324605743	TRUE	TRUE
OTU_44	OTUF_2077	0.81398512909737	0.739201078284882	TRUE	TRUE
OTU_131	OTUF_2077	0.774982274976616	0.612085769980507	TRUE	FALSE
OTU_526	OTUF_2077	0.729884766850171	0.723039928837782	FALSE	TRUE
OTU_93	OTUF_2077	0.798324664295736	0.643065964413034	TRUE	FALSE
OTU_62	OTUF_2077	-0.808513750086247	-0.623781676413255	TRUE	FALSE
OTU_14	OTUF_2077	-0.804090833287371	-0.598246215378187	TRUE	FALSE
OTU_78	OTUF_2077	0.809570659644272	0.640467718092174	TRUE	FALSE
OTU_2249	OTUF_2077	-0.822873105346873	-0.635920787030667	TRUE	FALSE
OTU_66	OTUF_2077	-0.767289244263394	-0.515800901519315	TRUE	FALSE
OTU_61	OTUF_2077	-0.800301258154301	-0.704390579127066	TRUE	TRUE
OTU_100	OTUF_2077	-0.768372189510689	-0.604784467598627	TRUE	FALSE
OTU_37	OTUF_2077	-0.879894066787358	-0.743804612127216	TRUE	TRUE
OTU_840	OTUF_2077	-0.719865051409223	-0.762282972283927	FALSE	TRUE
OTU_57	OTUF_837	0.864481376391306	0.777922077922078	TRUE	TRUE
OTU_466	OTUF_837	0.891079027446124	0.681818181818182	TRUE	TRUE
OTU_156	OTUF_837	0.890698467344718	0.476875494046404	TRUE	FALSE
OTU_26	OTUF_837	0.797339754523378	0.632467532467533	TRUE	FALSE
OTU_39	OTUF_837	0.784810841066065	0.633766233766234	TRUE	FALSE
OTU_9	OTUF_837	-0.769819633735238	-0.679220779220779	TRUE	TRUE
OTU_76	OTUF_837	0.91438016008193	0.616507836686986	TRUE	FALSE
OTU_11	OTUF_837	-0.800352640096735	-0.466233766233766	TRUE	FALSE
OTU_1	OTUF_837	0.802109218234775	0.616883116883117	TRUE	FALSE
OTU_82	OTUF_837	0.881242463012175	0.595083816357785	TRUE	FALSE
OTU_533	OTUF_837	0.866390661147644	0.51200657032876	TRUE	FALSE
OTU_67	OTUF_837	0.882723954111142	0.528571428571429	TRUE	FALSE
OTU_44	OTUF_837	0.882121742597527	0.685714285714286	TRUE	TRUE
OTU_4756	OTUF_837	0.845042349200627	0.654545454545455	TRUE	FALSE
OTU_131	OTUF_837	0.906671686434135	0.761286172012198	TRUE	TRUE
OTU_526	OTUF_837	0.723045150732165	0.68339124761568	FALSE	TRUE
OTU_93	OTUF_837	0.800279225264091	0.551948051948052	TRUE	FALSE
OTU_18	OTUF_837	-0.89134169387186	-0.649350649350649	TRUE	FALSE
OTU_62	OTUF_837	-0.892967404752799	-0.699577821891756	TRUE	TRUE
OTU_166	OTUF_837	0.823600146076994	0.71948051948052	TRUE	TRUE
OTU_69	OTUF_837	-0.813839613914807	-0.490247488630207	TRUE	FALSE
OTU_4994	OTUF_837	0.781198897061107	0.590909090909091	TRUE	FALSE
OTU_14	OTUF_837	-0.861543226103514	-0.544155844155844	TRUE	FALSE
OTU_78	OTUF_837	0.929295761434981	0.702597402597403	TRUE	TRUE
OTU_36	OTUF_837	-0.894788557072302	-0.737662337662338	TRUE	TRUE
OTU_4462	OTUF_837	-0.865271185805771	-0.667532467532468	TRUE	TRUE
OTU_45	OTUF_837	-0.86426294084245	-0.625410483995283	TRUE	FALSE
OTU_55	OTUF_837	-0.645488623159874	-0.671001867727286	FALSE	TRUE
OTU_52	OTUF_837	-0.85683101035352	-0.560796292073162	TRUE	FALSE
OTU_2249	OTUF_837	-0.855847433974423	-0.525974025974026	TRUE	FALSE
OTU_66	OTUF_837	-0.890334531762608	-0.541907720205936	TRUE	FALSE
OTU_61	OTUF_837	-0.86302105870633	-0.639792478530668	TRUE	FALSE
OTU_100	OTUF_837	-0.869254560674985	-0.580404554033762	TRUE	FALSE
OTU_37	OTUF_837	-0.927043984274019	-0.610220935844017	TRUE	FALSE
OTU_840	OTUF_837	-0.69066491183266	-0.714408222770328	FALSE	TRUE
OTU_780	OTUF_837	-0.596536107185935	-0.669154917134624	FALSE	TRUE
OTU_5387	OTUF_87	0.800682066273396	0.425974025974026	TRUE	FALSE
OTU_156	OTUF_87	0.783814445550235	0.376549228905494	TRUE	FALSE
OTU_1	OTUF_87	0.773322508103753	0.403896103896104	TRUE	FALSE
OTU_18	OTUF_87	-0.772126731038186	-0.324675324675325	TRUE	FALSE
OTU_69	OTUF_87	-0.885793173982881	-0.566970570405226	TRUE	FALSE
OTU_78	OTUF_87	0.76617373711687	0.312987012987013	TRUE	FALSE
OTU_4462	OTUF_87	-0.774637635257207	-0.471428571428571	TRUE	FALSE
OTU_66	OTUF_87	-0.775695584971987	-0.382291264436187	TRUE	FALSE
OTU_57	OTUF_3051	0.837346261670099	0.82085126024381	TRUE	TRUE
OTU_466	OTUF_3051	0.914477674086939	0.757007273335958	TRUE	TRUE
OTU_156	OTUF_3051	0.840594630114311	0.433986928104575	TRUE	FALSE
OTU_26	OTUF_3051	0.865131032822703	0.803913059635604	TRUE	TRUE
OTU_76	OTUF_3051	0.909686336554247	0.616528344938616	TRUE	FALSE
OTU_4293	OTUF_3051	0.738977007331431	0.80261012112728	FALSE	TRUE
OTU_82	OTUF_3051	0.813608897174882	0.540715020256337	TRUE	FALSE
OTU_49	OTUF_3051	-0.804321363505189	-0.454074070150742	TRUE	FALSE
OTU_533	OTUF_3051	0.849673298003999	0.590376796070848	TRUE	FALSE
OTU_67	OTUF_3051	0.851265961985902	0.50879748750033	TRUE	FALSE
OTU_44	OTUF_3051	0.944511912522186	0.917920179113911	TRUE	TRUE
OTU_4756	OTUF_3051	0.815749522249563	0.729645564661164	TRUE	TRUE
OTU_131	OTUF_3051	0.88709346714538	0.766376706906923	TRUE	TRUE
OTU_526	OTUF_3051	0.829196515171462	0.790196078431373	TRUE	TRUE
OTU_93	OTUF_3051	0.777401181469143	0.525084218854373	TRUE	FALSE
OTU_18	OTUF_3051	-0.831142062809776	-0.542022419462579	TRUE	FALSE
OTU_62	OTUF_3051	-0.94273022940048	-0.739006110231676	TRUE	TRUE
OTU_166	OTUF_3051	0.872396108935515	0.775899881706649	TRUE	TRUE
OTU_69	OTUF_3051	-0.795586539622379	-0.521853575904291	TRUE	FALSE
OTU_4994	OTUF_3051	0.822389457642833	0.693163286428106	TRUE	TRUE
OTU_14	OTUF_3051	-0.917341880462657	-0.691208878665621	TRUE	TRUE
OTU_78	OTUF_3051	0.903466763365388	0.730948503169488	TRUE	TRUE
OTU_36	OTUF_3051	-0.829861438467123	-0.763521965877575	TRUE	TRUE
OTU_4462	OTUF_3051	-0.804592699097665	-0.590882613524711	TRUE	FALSE
OTU_45	OTUF_3051	-0.823614112214066	-0.486274509803922	TRUE	FALSE
OTU_55	OTUF_3051	-0.688542575011849	-0.73385659111541	FALSE	TRUE
OTU_3337	OTUF_3051	-0.641374171676992	-0.72443381062787	FALSE	TRUE
OTU_52	OTUF_3051	-0.832035675351154	-0.603937672342356	TRUE	FALSE
OTU_2249	OTUF_3051	-0.830187966196293	-0.47557255553808	TRUE	FALSE
OTU_66	OTUF_3051	-0.811155385663591	-0.398036568267263	TRUE	FALSE
OTU_61	OTUF_3051	-0.821450488255741	-0.625571974115269	TRUE	FALSE
OTU_100	OTUF_3051	-0.904968266373331	-0.622954167997002	TRUE	FALSE
OTU_37	OTUF_3051	-0.916542687049949	-0.704472005757789	TRUE	TRUE
OTU_840	OTUF_3051	-0.761082172700806	-0.84415937003436	FALSE	TRUE
OTU_10	OTUF_108	0.855814325091121	0.687012987012987	TRUE	TRUE
OTU_5387	OTUF_108	0.729127872590423	0.681818181818182	FALSE	TRUE
OTU_156	OTUF_108	0.774505856081459	0.459285824184036	TRUE	FALSE
OTU_39	OTUF_108	0.843891337819221	0.718181818181818	TRUE	TRUE
OTU_82	OTUF_108	0.838754241766295	0.534222971503011	TRUE	FALSE
OTU_533	OTUF_108	0.775763981820655	0.478340384882485	TRUE	FALSE
OTU_4756	OTUF_108	0.768332331809859	0.525974025974026	TRUE	FALSE
OTU_104	OTUF_108	0.839083147841409	0.779220779220779	TRUE	TRUE
OTU_18	OTUF_108	-0.805015956623466	-0.567532467532468	TRUE	FALSE
OTU_69	OTUF_108	-0.780885525740665	-0.552666267023443	TRUE	FALSE
OTU_78	OTUF_108	0.769065502644479	0.433766233766234	TRUE	FALSE
OTU_36	OTUF_108	-0.800395178877002	-0.644155844155844	TRUE	FALSE
OTU_4462	OTUF_108	-0.767835414794644	-0.644155844155844	TRUE	FALSE
OTU_66	OTUF_108	-0.867188690483001	-0.679191009324773	TRUE	TRUE
OTU_37	OTUF_108	-0.793207903205934	-0.387546127177578	TRUE	FALSE
OTU_57	OTUF_1069	0.866710343526797	0.823376623376623	TRUE	TRUE
OTU_10	OTUF_1069	0.830238720663687	0.616883116883117	TRUE	FALSE
OTU_466	OTUF_1069	0.955244220010196	0.863636363636364	TRUE	TRUE
OTU_156	OTUF_1069	0.875168588068719	0.44951378537161	TRUE	FALSE
OTU_26	OTUF_1069	0.812057531156235	0.728571428571429	TRUE	TRUE
OTU_39	OTUF_1069	0.811509885756038	0.67012987012987	TRUE	TRUE
OTU_76	OTUF_1069	0.933980735774839	0.742190764766951	TRUE	TRUE
OTU_11	OTUF_1069	-0.789955763883615	-0.407792207792208	TRUE	FALSE
OTU_1	OTUF_1069	0.776767565640748	0.587012987012987	TRUE	FALSE
OTU_4	OTUF_1069	0.786575494135492	0.605194805194805	TRUE	FALSE
OTU_4293	OTUF_1069	0.632552263594158	0.701298701298701	FALSE	TRUE
OTU_82	OTUF_1069	0.873913325795615	0.56668208875889	TRUE	FALSE
OTU_49	OTUF_1069	-0.770959926557671	-0.492207792207792	TRUE	FALSE
OTU_533	OTUF_1069	0.921832170747965	0.624227188483008	TRUE	FALSE
OTU_67	OTUF_1069	0.885645809265555	0.563636363636364	TRUE	FALSE
OTU_44	OTUF_1069	0.913443427060833	0.84025974025974	TRUE	TRUE
OTU_207	OTUF_1069	0.831454491566551	0.762337662337662	TRUE	TRUE
OTU_4756	OTUF_1069	0.809702242895167	0.724675324675325	TRUE	TRUE
OTU_131	OTUF_1069	0.911742570519204	0.792465127862527	TRUE	TRUE
OTU_526	OTUF_1069	0.749428861067494	0.758310211844281	FALSE	TRUE
OTU_93	OTUF_1069	0.830409200880869	0.544155844155844	TRUE	FALSE
OTU_18	OTUF_1069	-0.83934664305676	-0.467532467532468	TRUE	FALSE
OTU_62	OTUF_1069	-0.916437975321878	-0.772978280456072	TRUE	TRUE
OTU_166	OTUF_1069	0.799676485760489	0.824675324675325	TRUE	TRUE
OTU_69	OTUF_1069	-0.79860604258325	-0.570871744054804	TRUE	FALSE
OTU_4994	OTUF_1069	0.798061337616316	0.697402597402598	TRUE	TRUE
OTU_14	OTUF_1069	-0.881439933520984	-0.596103896103896	TRUE	FALSE
OTU_78	OTUF_1069	0.903259295762861	0.663636363636364	TRUE	FALSE
OTU_36	OTUF_1069	-0.868283009209949	-0.658441558441559	TRUE	FALSE
OTU_88	OTUF_1069	-0.843185883967951	-0.585714285714286	TRUE	FALSE
OTU_4462	OTUF_1069	-0.864585331047948	-0.550649350649351	TRUE	FALSE
OTU_45	OTUF_1069	-0.840159081703153	-0.544628296479226	TRUE	FALSE
OTU_52	OTUF_1069	-0.845055062803536	-0.500664288727322	TRUE	FALSE
OTU_2249	OTUF_1069	-0.892310690825743	-0.525974025974026	TRUE	FALSE
OTU_66	OTUF_1069	-0.897900443987819	-0.455202484972986	TRUE	FALSE
OTU_61	OTUF_1069	-0.904151789114649	-0.689207344758647	TRUE	TRUE
OTU_100	OTUF_1069	-0.907560609125231	-0.683674733692923	TRUE	TRUE
OTU_37	OTUF_1069	-0.960493067467517	-0.658828416201883	TRUE	FALSE
OTU_840	OTUF_1069	-0.743250336447868	-0.812308608853669	FALSE	TRUE
OTU_24	OTUF_206	0.432088691549796	0.751695708779984	FALSE	TRUE
OTU_11	OTUF_206	0.496360799973903	0.756743524860421	FALSE	TRUE
OTU_59	OTUF_206	0.451169297018592	0.674718877060865	FALSE	TRUE
OTU_49	OTUF_206	0.422132653897652	0.738221830196005	FALSE	TRUE
OTU_66	OTUF_206	0.481453896947979	0.685195900924181	FALSE	TRUE
OTU_138	OTUF_206	0.605194542509298	0.734501347708895	FALSE	TRUE
OTU_10	OTUF_147	-0.749203845165242	-0.771807965141787	FALSE	TRUE
OTU_466	OTUF_147	-0.798172686954809	-0.714004474986487	TRUE	TRUE
OTU_39	OTUF_147	-0.742837717973346	-0.733710210266703	FALSE	TRUE
OTU_58	OTUF_147	-0.689937188092982	-0.668024425999317	FALSE	TRUE
OTU_82	OTUF_147	-0.699236571126183	-0.666948336297828	FALSE	TRUE
OTU_533	OTUF_147	-0.83821189669841	-0.886859448767683	TRUE	TRUE
OTU_67	OTUF_147	-0.749740655635912	-0.735023925952051	FALSE	TRUE
OTU_104	OTUF_147	-0.652884036796321	-0.667367568156643	FALSE	TRUE
OTU_131	OTUF_147	-0.745274589906704	-0.66758435152054	FALSE	TRUE
OTU_526	OTUF_147	-0.634006480501544	-0.667567953070758	FALSE	TRUE
OTU_93	OTUF_147	-0.731531190972556	-0.724514200469269	FALSE	TRUE
OTU_88	OTUF_147	0.736152197774689	0.739621930850768	FALSE	TRUE
OTU_253	OTUF_147	0.701863263700517	0.685049833887043	FALSE	TRUE
OTU_37	OTUF_147	0.816483368825846	0.804318936877076	TRUE	TRUE
OTU_24	OTUF_209	0.546695882164055	0.79211810139912	FALSE	TRUE
OTU_11	OTUF_209	0.363586090182616	0.706192671511341	FALSE	TRUE
OTU_49	OTUF_209	0.37472578679482	0.697723571207238	FALSE	TRUE
OTU_100	OTUF_209	0.289168245742241	0.701643115533465	FALSE	TRUE
OTU_57	OTUF_149	-0.833091698625271	-0.661455847572578	TRUE	FALSE
OTU_466	OTUF_149	-0.880135738141148	-0.67196557305536	TRUE	TRUE
OTU_156	OTUF_149	-0.890720461893769	-0.670862957774957	TRUE	TRUE
OTU_76	OTUF_149	-0.925586971807049	-0.796941716797559	TRUE	TRUE
OTU_11	OTUF_149	0.801089852413612	0.645034401505732	TRUE	FALSE
OTU_1	OTUF_149	-0.820465570136157	-0.520888269240372	TRUE	FALSE
OTU_4	OTUF_149	-0.794749532058567	-0.614818940742734	TRUE	FALSE
OTU_58	OTUF_149	-0.77494379595536	-0.544535151576631	TRUE	FALSE
OTU_59	OTUF_149	0.771507139867436	0.675906720111403	TRUE	TRUE
OTU_82	OTUF_149	-0.849714447064654	-0.660107840540927	TRUE	FALSE
OTU_49	OTUF_149	0.77272546564499	0.693641881863598	TRUE	TRUE
OTU_533	OTUF_149	-0.88045341415384	-0.731481673343585	TRUE	TRUE
OTU_67	OTUF_149	-0.954763645597581	-0.888728661137734	TRUE	TRUE
OTU_44	OTUF_149	-0.788231959686374	-0.536652857464545	TRUE	FALSE
OTU_131	OTUF_149	-0.800027165949501	-0.433009928791374	TRUE	FALSE
OTU_93	OTUF_149	-0.831617456866634	-0.711377043615792	TRUE	TRUE
OTU_18	OTUF_149	0.798681628985164	0.55110373000337	TRUE	FALSE
OTU_62	OTUF_149	0.834209221850909	0.530256468186099	TRUE	FALSE
OTU_69	OTUF_149	0.810722266962612	0.588652750348456	TRUE	FALSE
OTU_14	OTUF_149	0.789152308074194	0.531397994723154	TRUE	FALSE
OTU_78	OTUF_149	-0.885574221251062	-0.560299739800804	TRUE	FALSE
OTU_36	OTUF_149	0.801698585252093	0.587887769193106	TRUE	FALSE
OTU_88	OTUF_149	0.775913539834143	0.578034901552998	TRUE	FALSE
OTU_4462	OTUF_149	0.789505204194238	0.611534651529365	TRUE	FALSE
OTU_45	OTUF_149	0.803813441208881	0.628027896620367	TRUE	FALSE
OTU_52	OTUF_149	0.852745682776836	0.714058365637314	TRUE	TRUE
OTU_2249	OTUF_149	0.873978999069611	0.725827916154617	TRUE	TRUE
OTU_66	OTUF_149	0.871996487301485	0.650498338870432	TRUE	FALSE
OTU_61	OTUF_149	0.82817777447374	0.603122426893334	TRUE	FALSE
OTU_100	OTUF_149	0.820304202934809	0.663148648827987	TRUE	FALSE
OTU_138	OTUF_149	0.715374846427751	0.713299639048025	FALSE	TRUE
OTU_37	OTUF_149	0.906392707731818	0.707641196013289	TRUE	TRUE
OTU_26	OTUF_2075	-0.537204869293779	-0.718181818181818	FALSE	TRUE
OTU_2078	OTUF_2075	-0.494154990348506	-0.676623376623377	FALSE	TRUE
OTU_4994	OTUF_2075	-0.622597420957794	-0.777922077922078	FALSE	TRUE
OTU_37	OTUF_2075	0.386770095052119	0.704808465189053	FALSE	TRUE
OTU_23	OTUF_2144	-0.775357537117197	-0.776875649937363	TRUE	TRUE
OTU_93	OTUF_2144	-0.665943074930164	-0.682039659225946	FALSE	TRUE
OTU_37	OTUF_2144	0.590422825942392	0.682039918187324	FALSE	TRUE
OTU_57	OTUF_1032	-0.867848704061147	-0.718969605222003	TRUE	TRUE
OTU_466	OTUF_1032	-0.836851826599362	-0.634000470059403	TRUE	FALSE
OTU_156	OTUF_1032	-0.84250226419481	-0.614429532013885	TRUE	FALSE
OTU_26	OTUF_1032	-0.797442762636337	-0.698054125797363	TRUE	TRUE
OTU_9	OTUF_1032	0.854114343091864	0.848384134161964	TRUE	TRUE
OTU_76	OTUF_1032	-0.836717933313214	-0.596580790441108	TRUE	FALSE
OTU_1	OTUF_1032	-0.809118493614599	-0.554260204752962	TRUE	FALSE
OTU_82	OTUF_1032	-0.783718158504577	-0.586734059801423	TRUE	FALSE
OTU_533	OTUF_1032	-0.784701379864989	-0.653735737644078	TRUE	FALSE
OTU_67	OTUF_1032	-0.817122921905801	-0.634000470059403	TRUE	FALSE
OTU_44	OTUF_1032	-0.78590447543966	-0.614392208098803	TRUE	FALSE
OTU_4756	OTUF_1032	-0.800711800036985	-0.688903603549083	TRUE	TRUE
OTU_131	OTUF_1032	-0.865370568074274	-0.711357298105196	TRUE	TRUE
OTU_18	OTUF_1032	0.876742111592145	0.728120127470283	TRUE	TRUE
OTU_62	OTUF_1032	0.821400273264112	0.701549982414408	TRUE	TRUE
OTU_69	OTUF_1032	0.831695594694633	0.695035704071532	TRUE	TRUE
OTU_14	OTUF_1032	0.854112610395996	0.726812910006243	TRUE	TRUE
OTU_78	OTUF_1032	-0.920234763182723	-0.814396480096923	TRUE	TRUE
OTU_36	OTUF_1032	0.798328255091393	0.636614904987483	TRUE	FALSE
OTU_88	OTUF_1032	0.781024731236414	0.792173783208243	TRUE	TRUE
OTU_4462	OTUF_1032	0.831836433759812	0.695439690869283	TRUE	TRUE
OTU_45	OTUF_1032	0.849181183508136	0.70820052782817	TRUE	TRUE
OTU_55	OTUF_1032	0.612271875889918	0.672784090193536	FALSE	TRUE
OTU_52	OTUF_1032	0.858391684351432	0.667105263157895	TRUE	TRUE
OTU_2249	OTUF_1032	0.845330182257052	0.752957259287043	TRUE	TRUE
OTU_66	OTUF_1032	0.790516184446456	0.517692315087053	TRUE	FALSE
OTU_61	OTUF_1032	0.852549108401142	0.761790545705521	TRUE	TRUE
OTU_100	OTUF_1032	0.793619536797762	0.652631578947369	TRUE	FALSE
OTU_37	OTUF_1032	0.874277829857413	0.780836046127471	TRUE	TRUE
OTU_466	OTUF_12	-0.497514820093512	-0.720573053413226	FALSE	TRUE
OTU_49	OTUF_12	0.369117936927678	0.685759587751511	FALSE	TRUE
OTU_131	OTUF_12	-0.456475031171787	-0.704380339399625	FALSE	TRUE
OTU_526	OTUF_12	-0.4362594834106	-0.673498961538316	FALSE	TRUE
OTU_62	OTUF_12	0.3995626758112	0.722121262127041	FALSE	TRUE
OTU_166	OTUF_12	-0.464045262479899	-0.681161582852794	FALSE	TRUE
OTU_4462	OTUF_12	0.522970842352232	0.779690259253873	FALSE	TRUE
OTU_52	OTUF_12	0.422525979271335	0.692901080729542	FALSE	TRUE
OTU_66	OTUF_12	0.510204401686535	0.702325581395349	FALSE	TRUE
OTU_840	OTUF_12	0.392845141433187	0.670474895240263	FALSE	TRUE
OTU_780	OTUF_12	0.421187670147763	0.69513064884411	FALSE	TRUE
OTU_533	OTUF_174	-0.477327462463415	-0.816602425896695	FALSE	TRUE
OTU_207	OTUF_174	-0.438860718973827	-0.701928410658387	FALSE	TRUE
OTU_37	OTUF_174	0.402890741467907	0.68815387314422	FALSE	TRUE
OTU_156	OTUF_189	-0.57449125022555	-0.82275771602775	FALSE	TRUE
OTU_11	OTUF_189	0.585642931128399	0.766656531806935	FALSE	TRUE
OTU_59	OTUF_189	0.595540170287304	0.776673820985597	FALSE	TRUE
OTU_82	OTUF_189	-0.539235110141088	-0.68851013084674	FALSE	TRUE
OTU_67	OTUF_189	-0.489956722955001	-0.667819278577469	FALSE	TRUE
OTU_52	OTUF_189	0.547758139757783	0.693036620827487	FALSE	TRUE
OTU_2249	OTUF_189	0.534079176789035	0.739943760663836	FALSE	TRUE
OTU_66	OTUF_189	0.579857302978628	0.789030707337143	FALSE	TRUE
OTU_5387	OTUF_1463	-0.59042543119536	-0.734367068109377	FALSE	TRUE
OTU_533	OTUF_1463	-0.469266624591213	-0.7272247479895	FALSE	TRUE
OTU_104	OTUF_1463	-0.601997341472186	-0.743563077906811	FALSE	TRUE
OTU_36	OTUF_1463	0.692955582711792	0.761298239659005	FALSE	TRUE
OTU_88	OTUF_1463	0.61811097573604	0.697583028919641	FALSE	TRUE
OTU_780	OTUF_1463	0.701012142076087	0.716072388508024	FALSE	TRUE
OTU_466	OTUF_1978	-0.566312917566716	-0.67208955382368	FALSE	TRUE
OTU_76	OTUF_1978	-0.550006717248449	-0.687453279693844	FALSE	TRUE
OTU_67	OTUF_1978	-0.561686135300632	-0.701639503531674	FALSE	TRUE
OTU_138	OTUF_1978	0.750464443279927	0.775660115988574	FALSE	TRUE
OTU_37	OTUF_1978	0.570067301811745	0.725044578348094	FALSE	TRUE
OTU_10	OTUF_1946	-0.606022867465466	-0.698896744604988	FALSE	TRUE
OTU_466	OTUF_1946	-0.725742187285839	-0.748161082805528	FALSE	TRUE
OTU_26	OTUF_1946	-0.858214556811442	-0.874934646441583	TRUE	TRUE
OTU_39	OTUF_1946	-0.641893248711235	-0.682475298538142	FALSE	TRUE
OTU_2078	OTUF_1946	-0.794829851990891	-0.679847867167446	TRUE	TRUE
OTU_82	OTUF_1946	-0.667515140988718	-0.755874781137538	FALSE	TRUE
OTU_533	OTUF_1946	-0.698588516971048	-0.808106329717113	FALSE	TRUE
OTU_44	OTUF_1946	-0.777272044064383	-0.72976906321066	TRUE	TRUE
OTU_207	OTUF_1946	-0.598262517011124	-0.665396994628622	FALSE	TRUE
OTU_131	OTUF_1946	-0.706522557636554	-0.717521763642156	FALSE	TRUE
OTU_526	OTUF_1946	-0.629768829985517	-0.760487085729175	FALSE	TRUE
OTU_93	OTUF_1946	-0.77263372444038	-0.846689759206607	TRUE	TRUE
OTU_4994	OTUF_1946	-0.784723440491061	-0.783631406309917	TRUE	TRUE
OTU_14	OTUF_1946	0.702948574474309	0.71269075930114	FALSE	TRUE
OTU_88	OTUF_1946	0.731205363645293	0.73830821516542	FALSE	TRUE
OTU_2249	OTUF_1946	0.685665992987404	0.698239886762315	FALSE	TRUE
OTU_37	OTUF_1946	0.764426174442396	0.861794019933555	FALSE	TRUE
OTU_466	OTUF_1591	-0.77317452265162	-0.718377157341274	TRUE	TRUE
OTU_76	OTUF_1591	-0.751910076146579	-0.778975741239892	FALSE	TRUE
OTU_82	OTUF_1591	-0.706498979531405	-0.705405487764111	FALSE	TRUE
OTU_67	OTUF_1591	-0.737730627840722	-0.78320308866673	FALSE	TRUE
OTU_93	OTUF_1591	-0.745539664643919	-0.758066503050736	FALSE	TRUE
OTU_4917	OTUF_1591	-0.702176150703587	-0.666781007918972	FALSE	TRUE
OTU_45	OTUF_1591	0.684632504553339	0.666301892700076	FALSE	TRUE
OTU_2249	OTUF_1591	0.760187654260439	0.706470353628435	FALSE	TRUE
OTU_138	OTUF_1591	0.679217181881975	0.677897574123989	FALSE	TRUE
OTU_57	OTUF_89	-0.740797724524887	-0.669338141684665	FALSE	TRUE
OTU_10	OTUF_89	-0.747770802309291	-0.69232816617825	FALSE	TRUE
OTU_466	OTUF_89	-0.778775306777574	-0.629926671124233	TRUE	FALSE
OTU_156	OTUF_89	-0.788121836546751	-0.756533080084136	TRUE	TRUE
OTU_39	OTUF_89	-0.735351701966819	-0.715318190671835	FALSE	TRUE
OTU_76	OTUF_89	-0.852580441799113	-0.841104733849312	TRUE	TRUE
OTU_1	OTUF_89	-0.752530688119172	-0.665396994628622	FALSE	TRUE
OTU_59	OTUF_89	0.744895297975178	0.694298739706271	FALSE	TRUE
OTU_82	OTUF_89	-0.770555526453602	-0.739457591320976	TRUE	TRUE
OTU_533	OTUF_89	-0.762958419210989	-0.703102170983019	FALSE	TRUE
OTU_67	OTUF_89	-0.744379184682096	-0.703494749503705	FALSE	TRUE
OTU_4756	OTUF_89	-0.794194840975743	-0.666710710313969	TRUE	TRUE
OTU_104	OTUF_89	-0.686617543322399	-0.675249862268729	FALSE	TRUE
OTU_131	OTUF_89	-0.77529759359736	-0.615675725762546	TRUE	FALSE
OTU_93	OTUF_89	-0.749504188981497	-0.777062827883178	FALSE	TRUE
OTU_18	OTUF_89	0.793928449610757	0.725827916154617	TRUE	TRUE
OTU_69	OTUF_89	0.785609684054219	0.737295791218569	TRUE	TRUE
OTU_4462	OTUF_89	0.782416673191939	0.64306382797771	TRUE	FALSE
OTU_2249	OTUF_89	0.801968831364897	0.767866818085744	TRUE	TRUE
OTU_66	OTUF_89	0.807604423262707	0.746179401993356	TRUE	TRUE
OTU_37	OTUF_89	0.79720351646936	0.645182724252492	TRUE	FALSE
OTU_57	OTUF_122	-0.882727861707527	-0.699553602447662	TRUE	TRUE
OTU_10	OTUF_122	-0.850056021488461	-0.69232816617825	TRUE	TRUE
OTU_466	OTUF_122	-0.935820072181619	-0.715318190671835	TRUE	TRUE
OTU_156	OTUF_122	-0.912254925210527	-0.620119885330289	TRUE	FALSE
OTU_26	OTUF_122	-0.809249919081553	-0.581976048609041	TRUE	FALSE
OTU_39	OTUF_122	-0.822190834736376	-0.661455847572578	TRUE	FALSE
OTU_9	OTUF_122	0.815395347319014	0.622044377012147	TRUE	FALSE
OTU_76	OTUF_122	-0.954289333639684	-0.821030635189424	TRUE	TRUE
OTU_11	OTUF_122	0.800060282861359	0.572780038811607	TRUE	FALSE
OTU_1	OTUF_122	-0.836996669526768	-0.530084279037806	TRUE	FALSE
OTU_58	OTUF_122	-0.783431627027013	-0.530084279037806	TRUE	FALSE
OTU_59	OTUF_122	0.782962063894166	0.70086731813301	TRUE	TRUE
OTU_82	OTUF_122	-0.87764430288565	-0.636850154967464	TRUE	FALSE
OTU_49	OTUF_122	0.79073800864946	0.64634811719108	TRUE	FALSE
OTU_533	OTUF_122	-0.913755745987469	-0.748509374759925	TRUE	TRUE
OTU_67	OTUF_122	-0.917731490132726	-0.805964572960828	TRUE	TRUE
OTU_44	OTUF_122	-0.851606853552029	-0.555044877059413	TRUE	FALSE
OTU_207	OTUF_122	-0.795758382289177	-0.582632906451715	TRUE	FALSE
OTU_4756	OTUF_122	-0.874946014970416	-0.633867818180276	TRUE	FALSE
OTU_104	OTUF_122	-0.787321520942594	-0.630583528966907	TRUE	FALSE
OTU_131	OTUF_122	-0.928676689409607	-0.577565595459208	TRUE	FALSE
OTU_93	OTUF_122	-0.860147383159857	-0.745533651434833	TRUE	TRUE
OTU_18	OTUF_122	0.903339201624872	0.619416945641451	TRUE	FALSE
OTU_62	OTUF_122	0.879697525570648	0.490832195458508	TRUE	FALSE
OTU_69	OTUF_122	0.876237796501225	0.642585181106639	TRUE	FALSE
OTU_14	OTUF_122	0.863914795286732	0.586574053507758	TRUE	FALSE
OTU_78	OTUF_122	-0.921074158501309	-0.528770563352458	TRUE	FALSE
OTU_36	OTUF_122	0.883335654140215	0.670651857370012	TRUE	TRUE
OTU_88	OTUF_122	0.857546614026734	0.669994999527338	TRUE	TRUE
OTU_4462	OTUF_122	0.891752450570774	0.691671308335576	TRUE	TRUE
OTU_45	OTUF_122	0.8289677730607	0.566081808181423	TRUE	FALSE
OTU_52	OTUF_122	0.882376169602591	0.694223411036278	TRUE	TRUE
OTU_2249	OTUF_122	0.907335695279339	0.737651357322746	TRUE	TRUE
OTU_66	OTUF_122	0.917776705903312	0.674418604651163	TRUE	TRUE
OTU_61	OTUF_122	0.869864407972754	0.5899681754889	TRUE	FALSE
OTU_100	OTUF_122	0.837051870633945	0.573230187969955	TRUE	FALSE
OTU_138	OTUF_122	0.717561743561003	0.758800929343771	FALSE	TRUE
OTU_37	OTUF_122	0.961684931954477	0.778073089700997	TRUE	TRUE
OTU_57	OTUF_112	-0.87287864191249	-0.707435896559749	TRUE	TRUE
OTU_10	OTUF_112	-0.814524983241016	-0.604309215259952	TRUE	FALSE
OTU_466	OTUF_112	-0.902696739276611	-0.657514700516535	TRUE	FALSE
OTU_156	OTUF_112	-0.904391422907545	-0.643184918259684	TRUE	FALSE
OTU_39	OTUF_112	-0.772815689009937	-0.595770063305192	TRUE	FALSE
OTU_76	OTUF_112	-0.947129712938758	-0.808986175993491	TRUE	TRUE
OTU_11	OTUF_112	0.805770221736317	0.627956097596211	TRUE	FALSE
OTU_1	OTUF_112	-0.837992681104796	-0.506437396701547	TRUE	FALSE
OTU_58	OTUF_112	-0.767478137477914	-0.501182533960156	TRUE	FALSE
OTU_59	OTUF_112	0.79630139726822	0.707435896559749	TRUE	TRUE
OTU_82	OTUF_112	-0.853802112742201	-0.591702882971919	TRUE	FALSE
OTU_49	OTUF_112	0.779290391065787	0.68050472501012	TRUE	TRUE
OTU_533	OTUF_112	-0.891014712354055	-0.693169345156821	TRUE	TRUE
OTU_67	OTUF_112	-0.934874231486197	-0.823042876870348	TRUE	TRUE
OTU_44	OTUF_112	-0.796369199525318	-0.52220198492572	TRUE	FALSE
OTU_4756	OTUF_112	-0.835190809168283	-0.565554602542195	TRUE	FALSE
OTU_131	OTUF_112	-0.866985342195574	-0.485575625761496	TRUE	FALSE
OTU_93	OTUF_112	-0.828837832980167	-0.673279288740708	TRUE	TRUE
OTU_18	OTUF_112	0.851276199700034	0.598397494675888	TRUE	FALSE
OTU_62	OTUF_112	0.848820160830425	0.527628183337593	TRUE	FALSE
OTU_69	OTUF_112	0.840267213465351	0.579444774365352	TRUE	FALSE
OTU_14	OTUF_112	0.812782556561473	0.541907720205936	TRUE	FALSE
OTU_78	OTUF_112	-0.888640481796317	-0.520888269240372	TRUE	FALSE
OTU_36	OTUF_112	0.846758820721336	0.644377543663058	TRUE	FALSE
OTU_88	OTUF_112	0.804022671283741	0.58854462703578	TRUE	FALSE
OTU_4462	OTUF_112	0.866312602657295	0.687730161279533	TRUE	TRUE
OTU_45	OTUF_112	0.799334282659856	0.568717811944782	TRUE	FALSE
OTU_52	OTUF_112	0.881455459260683	0.764306917293273	TRUE	TRUE
OTU_2249	OTUF_112	0.881635618199382	0.674593004426056	TRUE	TRUE
OTU_66	OTUF_112	0.905175479078589	0.689036544850498	TRUE	TRUE
OTU_61	OTUF_112	0.827068968893454	0.562344247539587	TRUE	FALSE
OTU_100	OTUF_112	0.807482930545338	0.616867088092235	TRUE	FALSE
OTU_138	OTUF_112	0.722392723102774	0.745418196903846	FALSE	TRUE
OTU_37	OTUF_112	0.923340406580386	0.681063122923588	TRUE	TRUE
OTU_466	OTUF_179	-0.704099447419631	-0.767327350382944	FALSE	TRUE
OTU_26	OTUF_179	-0.782057556038614	-0.76865032857326	TRUE	TRUE
OTU_39	OTUF_179	-0.652024770906271	-0.686625680773704	FALSE	TRUE
OTU_82	OTUF_179	-0.670172574470649	-0.721938428883582	FALSE	TRUE
OTU_131	OTUF_179	-0.642965584153634	-0.708684950795214	FALSE	TRUE
OTU_526	OTUF_179	-0.638409362795318	-0.751248747546301	FALSE	TRUE
OTU_166	OTUF_179	-0.591793652123849	-0.682656746202758	FALSE	TRUE
OTU_14	OTUF_179	0.637880868549099	0.773942241334522	FALSE	TRUE
OTU_4462	OTUF_179	0.604795701469835	0.685302702583388	FALSE	TRUE
OTU_66	OTUF_179	0.608598369727692	0.694563813632129	FALSE	TRUE
OTU_61	OTUF_179	0.705444552667191	0.75110472883563	FALSE	TRUE
OTU_37	OTUF_179	0.624740150652146	0.71062309256004	FALSE	TRUE
OTU_840	OTUF_179	0.656915909762402	0.731805929919137	FALSE	TRUE
OTU_533	OTUF_98	-0.615693007844957	-0.790307535617374	FALSE	TRUE
OTU_67	OTUF_98	-0.708936773084273	-0.865576460156778	FALSE	TRUE
OTU_113	OTUF_98	-0.592256307280707	-0.665411903745523	FALSE	TRUE
OTU_37	OTUF_98	0.589726839764861	0.755190731561848	FALSE	TRUE
OTU_24	OTUF_126	0.650927393825204	0.746196445086689	FALSE	TRUE
OTU_11	OTUF_126	0.723972221019252	0.711895350963582	FALSE	TRUE
OTU_59	OTUF_126	0.774107825356759	0.734601206435216	TRUE	TRUE
OTU_49	OTUF_126	0.691301219089736	0.739943760663836	FALSE	TRUE
OTU_67	OTUF_126	-0.83627859252168	-0.804054411407273	TRUE	TRUE
OTU_52	OTUF_126	0.751409124793486	0.746140299823967	FALSE	TRUE
OTU_2249	OTUF_126	0.759028637779867	0.721912640142244	FALSE	TRUE
OTU_66	OTUF_126	0.734877580740234	0.668109049277769	FALSE	TRUE
OTU_10	OTUF_144	-0.848861220780816	-0.698532484486543	TRUE	TRUE
OTU_466	OTUF_144	-0.897470915179637	-0.662812073348026	TRUE	FALSE
OTU_156	OTUF_144	-0.805345350697703	-0.505699245256432	TRUE	FALSE
OTU_26	OTUF_144	-0.867473142897234	-0.735575873815374	TRUE	TRUE
OTU_39	OTUF_144	-0.780788779960082	-0.591371251070993	TRUE	FALSE
OTU_76	OTUF_144	-0.848766037847141	-0.629380053908356	TRUE	FALSE
OTU_82	OTUF_144	-0.877943837918533	-0.68749480155135	TRUE	TRUE
OTU_49	OTUF_144	0.773669659538332	0.654874204206134	TRUE	FALSE
OTU_533	OTUF_144	-0.942970666503359	-0.828808264771369	TRUE	TRUE
OTU_67	OTUF_144	-0.842754348555624	-0.714408222770328	TRUE	TRUE
OTU_44	OTUF_144	-0.811572087371669	-0.570203600025947	TRUE	FALSE
OTU_207	OTUF_144	-0.766966702869571	-0.648259313254557	TRUE	FALSE
OTU_131	OTUF_144	-0.844319776610734	-0.615384691166712	TRUE	FALSE
OTU_2865	OTUF_144	-0.718193492398418	-0.669426964299603	FALSE	TRUE
OTU_526	OTUF_144	-0.727061945153694	-0.698156963267411	FALSE	TRUE
OTU_93	OTUF_144	-0.915438870045718	-0.836122216279346	TRUE	TRUE
OTU_18	OTUF_144	0.789430170212805	0.556973818122792	TRUE	FALSE
OTU_62	OTUF_144	0.767330291520712	0.436724619537667	TRUE	FALSE
OTU_69	OTUF_144	0.818348680368435	0.606712461740244	TRUE	FALSE
OTU_4994	OTUF_144	-0.8100119239448	-0.61253890211604	TRUE	FALSE
OTU_14	OTUF_144	0.850642778030905	0.743513742957267	TRUE	TRUE
OTU_78	OTUF_144	-0.818378565677979	-0.538452123458377	TRUE	FALSE
OTU_88	OTUF_144	0.808523103806333	0.714408222770328	TRUE	TRUE
OTU_45	OTUF_144	0.785225527639039	0.598609867744491	TRUE	FALSE
OTU_2249	OTUF_144	0.896715628589884	0.744836721147582	TRUE	TRUE
OTU_66	OTUF_144	0.834072603662681	0.567427855452838	TRUE	FALSE
OTU_61	OTUF_144	0.889225268008854	0.617310059325227	TRUE	FALSE
OTU_100	OTUF_144	0.774575423799373	0.6138922865923	TRUE	FALSE
OTU_138	OTUF_144	0.721646674794414	0.742587601078167	FALSE	TRUE
OTU_37	OTUF_144	0.941694495816093	0.881922067791085	TRUE	TRUE
OTU_466	OTUF_262	-0.870872939009315	-0.744836721147582	TRUE	TRUE
OTU_26	OTUF_262	-0.902258222830518	-0.84670604180187	TRUE	TRUE
OTU_76	OTUF_262	-0.80125149018964	-0.691374663072776	TRUE	TRUE
OTU_82	OTUF_262	-0.823740464889389	-0.750871075842657	TRUE	TRUE
OTU_533	OTUF_262	-0.862733110046732	-0.764504175263246	TRUE	TRUE
OTU_44	OTUF_262	-0.846859832113653	-0.72234609191222	TRUE	TRUE
OTU_207	OTUF_262	-0.732562025311765	-0.677364833441496	FALSE	TRUE
OTU_131	OTUF_262	-0.820904391543719	-0.680893384097362	TRUE	TRUE
OTU_2865	OTUF_262	-0.682807002328162	-0.687948658964019	FALSE	TRUE
OTU_526	OTUF_262	-0.751408295560434	-0.779121934292719	FALSE	TRUE
OTU_93	OTUF_262	-0.889209115798933	-0.874488583798494	TRUE	TRUE
OTU_62	OTUF_262	0.767486388134017	0.582299492716889	TRUE	FALSE
OTU_166	OTUF_262	-0.727722177568617	-0.714408222770328	FALSE	TRUE
OTU_4917	OTUF_262	-0.71007256115929	-0.69059461534465	FALSE	TRUE
OTU_69	OTUF_262	0.780528393775748	0.68486974392949	TRUE	TRUE
OTU_4994	OTUF_262	-0.823993061286753	-0.73689885200569	TRUE	TRUE
OTU_14	OTUF_262	0.823182994417415	0.740867786576636	TRUE	TRUE
OTU_78	OTUF_262	-0.786784977708273	-0.660166116967395	TRUE	FALSE
OTU_88	OTUF_262	0.799331674271334	0.715731200960643	TRUE	TRUE
OTU_585	OTUF_262	0.715433662422448	0.683556722590716	FALSE	TRUE
OTU_2249	OTUF_262	0.860560184869292	0.775265219524837	TRUE	TRUE
OTU_61	OTUF_262	0.872710877780821	0.759052927024367	TRUE	TRUE
OTU_100	OTUF_262	0.776267061259912	0.691128192497622	TRUE	TRUE
OTU_37	OTUF_262	0.901992318722962	0.871215881839144	TRUE	TRUE
OTU_76	OTUF_355	-0.612094404731073	-0.670961860431879	FALSE	TRUE
OTU_67	OTUF_355	-0.635696512893077	-0.774961424484115	FALSE	TRUE
OTU_52	OTUF_355	0.568625706698428	0.684749958422543	FALSE	TRUE
OTU_2249	OTUF_355	0.539247474483606	0.704633337096377	FALSE	TRUE
OTU_61	OTUF_355	0.509598176812241	0.679819993089858	FALSE	TRUE
OTU_100	OTUF_355	0.519934979393733	0.705169937301943	FALSE	TRUE
OTU_24	OTUF_270	0.306961485407189	0.687574560940371	FALSE	TRUE
